# Supplementary material for: Characterization of the maize lipoxygenase gene family in relation to aflatoxin accumulation resistance
Source: PLoS One. 2017 Jul 17;12(7):e0181265. doi: 10.1371/journal.pone.0181265 (PMC5513560; doi:10.1371/journal.pone.0181265)
Supplement: S1 Table — These sequences were used for subsequent cloning and sequencing. Positions are indicated from the Maize B73 reference sequence version 3, and indicate the position along the gene as counted from 3000 upstream from the start codon. (XLSX) [file pone.0181265.s001.xlsx]

## Sheet: Lox1_2hapmap
rs#	alleles	chrom	pos	38_11	A&M_407_004	A&M_407_005	A&M_Y07_220	A&M_Y07_221	A&M_Y07_222	A&M_Y07_225	A&M_Y07_226	A441_5	A6	A619	A632	A635	A661	A679	A680	AAP102	AAP103	AAP112	AAP119	AAP122	AAP125	AAP155	AAP209	AAP210	AAP212	AAP235	AAP236	AAP239	AAP240	AAP241	AAP242	AAP243	AAP244	AAP245	AAP258	AAP261	AAP266	AAP267	AAP275	AAP281	AAP292	AAP297	AAP298	AAP68	AAP91
S3_168525025	T/A	3	168525025	AA	AA	TT	TT	AA	AA	NN	AA	NN	NN	TT	TT	TT	AA	TT	TT	TT	NN	TT	NN	NN	NN	AA	AA	AA	TT	AA	NN	TT	TT	NN	AA	NN	TT	TT	AA	NN	NN	NN	TT	TT	NN	NN	TT	NN	NN
S3_168525032	C/T	3	168525032	TT	NN	CC	CC	TT	NN	CC	NN	NN	NN	CC	CC	CC	CC	CC	CC	CC	CC	CC	CC	CC	CC	NN	CC	CC	CC	TT	NN	CC	CC	CC	TT	CC	NN	CC	NN	NN	CC	CC	CC	CC	CC	CC	CC	NN	CC
S3_168525055	G/T	3	168525055	GG	GG	TT	TT	GG	GG	NN	GG	NN	NN	TT	NN	NN	GG	NN	NN	TT	NN	TT	NN	NN	NN	GG	GG	GG	GG	GG	NN	NN	NN	NN	GG	NN	GG	TT	GG	NN	NN	NN	NN	NN	NN	NN	TT	GG	NN
S3_168525077	T/C	3	168525077	CC	CC	TT	TT	CC	CC	NN	CC	NN	NN	TT	NN	NN	CC	NN	NN	NN	NN	TT	NN	NN	NN	CC	CC	CC	CC	CC	NN	TT	TT	NN	CC	NN	CC	TT	CC	NN	NN	NN	NN	NN	NN	NN	TT	CC	NN
S3_168525546	A/G	3	168525546	AA	GG	GG	AA	AA	GG	GG	NN	NN	NN	AA	NN	NN	NN	AA	AA	AA	NN	AA	AA	AA	AA	NN	NN	AA	NN	AA	AA	AA	AA	AA	NN	AA	GG	AA	NN	AA	NN	NN	AA	AA	NN	AA	AA	NN	AA
S3_168525573	G/A	3	168525573	AA	AA	AA	GG	AA	AA	AA	NN	NN	NN	GG	NN	NN	NN	GG	GG	GG	NN	GG	GG	GG	GG	NN	NN	GG	NN	AA	NN	GG	GG	GG	NN	GG	AA	GG	NN	NN	NN	NN	GG	GG	NN	GG	GG	NN	GG
S3_168697908	A/C	3	168697908	AA	NN	CC	NN	AA	NN	AA	AA	NN	NN	CC	NN	NN	NN	CC	CC	CC	NN	AA	NN	NN	NN	NN	CC	CC	CC	AA	NN	CC	CC	AA	NN	CC	AA	AA	AA	NN	CC	NN	AA	CC	NN	CC	CC	NN	AA
S3_168697918	A/C	3	168697918	AA	NN	CC	AA	AA	NN	AA	AA	NN	NN	AA	AA	AA	NN	AA	AA	AA	AA	AA	NN	AA	NN	AA	AA	AA	AA	AA	AA	AA	AA	AA	NN	AA	AA	AA	AA	NN	AA	NN	AA	AA	NN	AA	AA	NN	AA
S3_168698006	A/T	3	168698006	AA	AA	AA	AA	AA	AA	AA	AA	NN	AA	TT	AA	NN	AA	TT	TT	AA	NN	AA	AA	TT	NN	AA	AA	AA	TT	AA	NN	AA	AA	AA	AA	TT	AA	AA	AA	NN	TT	AA	AA	AA	AA	AA	TT	AA	AA
S3_168698213	G/A	3	168698213	GG	GG	AA	GG	GG	GG	GG	GG	NN	GG	GG	GG	GG	GG	GG	GG	GG	GG	GG	GG	GG	GG	GG	GG	GG	GG	GG	GG	GG	GG	GG	GG	GG	GG	GG	GG	GG	GG	GG	GG	GG	GG	GG	GG	NN	GG
S3_168834964	T/C	3	168834964	NN	NN	NN	TT	NN	NN	NN	NN	NN	NN	TT	NN	NN	NN	TT	TT	NN	NN	NN	NN	NN	NN	CC	NN	CC	TT	NN	NN	TT	TT	NN	NN	NN	TT	TT	NN	TT	NN	NN	NN	CC	NN	NN	NN	NN	TT
S3_168834984	T/C	3	168834984	NN	NN	NN	TT	NN	NN	NN	NN	NN	NN	TT	NN	NN	NN	TT	TT	NN	NN	NN	NN	NN	NN	CC	NN	CC	TT	NN	NN	TT	TT	NN	NN	NN	TT	TT	NN	TT	NN	NN	NN	CC	NN	NN	NN	NN	TT
S3_168838041	T/C	3	168838041	NN	NN	TT	TT	NN	TT	NN	TT	NN	CC	NN	TT	TT	TT	CC	CC	TT	CC	TT	TT	TT	TT	TT	TT	TT	TT	TT	TT	TT	TT	CC	TT	NN	TT	TT	TT	NN	TT	TT	CC	TT	TT	TT	TT	NN	TT
S3_168838044	C/A	3	168838044	NN	NN	CC	CC	NN	CC	NN	CC	NN	AA	NN	CC	CC	CC	AA	AA	CC	AA	CC	CC	CC	CC	CC	CC	CC	CC	CC	CC	CC	CC	AA	CC	NN	CC	CC	CC	NN	CC	CC	AA	CC	CC	CC	CC	NN	CC
S3_168838069	C/A	3	168838069	NN	NN	CC	AA	NN	AA	NN	CC	CC	CC	CC	AA	AA	AA	CC	CC	AA	CC	AA	AA	NN	AA	AA	AA	CC	AA	AA	AA	AA	AA	CC	AA	NN	AA	CC	CC	NN	AA	AA	CC	CC	CC	CC	AA	NN	AA
S3_168838491	C/T	3	168838491	TT	CC	CC	CC	CC	CC	TT	CC	CC	CC	CC	TT	NN	TT	CC	CC	CC	CC	CC	CC	CC	CC	NN	CC	TT	CC	CC	NN	CC	CC	CC	CC	CC	TT	TT	CC	CC	CC	CC	CC	TT	CC	CC	CC	CC	CC
S3_168838674	T/A	3	168838674	TT	TT	TT	TT	NN	NN	TT	TT	NN	NN	TT	TT	TT	TT	TT	TT	TT	NN	TT	AA	TT	NN	TT	TT	TT	TT	AA	TT	AA	AA	TT	AA	TT	TT	TT	TT	NN	NN	NN	TT	TT	AA	TT	TT	TT	TT
S3_168838689	C/A	3	168838689	CC	AA	CC	CC	NN	NN	CC	AA	NN	NN	CC	NN	NN	CC	CC	CC	AA	NN	CC	CC	AA	CC	CC	CC	CC	CC	CC	CC	CC	CC	CC	CC	AA	AA	CC	AA	NN	NN	CC	CC	CC	CC	CC	AA	CC	CC
S3_168857214	T/C	3	168857214	TT	TT	TT	NN	TT	TT	TT	TT	TT	NN	TT	TT	TT	TT	NN	NN	TT	NN	NN	TT	TT	TT	TT	TT	TT	TT	TT	TT	TT	TT	CC	TT	TT	TT	TT	TT	CC	TT	NN	TT	TT	TT	CC	TT	NN	TT
S3_168857255	C/A	3	168857255	CC	CC	CC	NN	CC	CC	CC	CC	CC	NN	CC	CC	CC	CC	NN	NN	CC	NN	NN	CC	CC	CC	CC	CC	CC	CC	CC	CC	CC	CC	AA	CC	CC	CC	CC	CC	AA	CC	NN	CC	CC	CC	AA	CC	NN	CC
S3_168857281	T/C	3	168857281	TT	TT	TT	NN	TT	TT	TT	TT	NN	NN	TT	TT	TT	TT	NN	NN	TT	NN	CC	NN	TT	TT	TT	TT	TT	TT	TT	TT	TT	TT	CC	TT	TT	TT	TT	TT	CC	TT	NN	TT	TT	TT	CC	TT	TT	TT
S3_168857291	A/T	3	168857291	TT	TT	TT	AA	AA	AA	TT	TT	NN	AA	AA	NN	NN	TT	AA	AA	AA	NN	AA	NN	AA	AA	NN	AA	TT	AA	AA	TT	AA	AA	AA	AA	AA	TT	TT	TT	AA	AA	AA	AA	NN	AA	AA	AA	NN	AA
S3_168857298	T/C	3	168857298	CC	CC	CC	TT	TT	TT	CC	CC	NN	TT	TT	NN	NN	CC	TT	TT	TT	NN	TT	NN	TT	TT	NN	TT	CC	TT	TT	CC	TT	TT	TT	TT	TT	CC	CC	CC	TT	TT	TT	TT	NN	TT	TT	TT	NN	TT
S3_168859225	C/A	3	168859225	CC	CC	CC	CC	CC	AA	CC	CC	CC	CC	AA	NN	CC	CC	CC	CC	CC	NN	CC	NN	CC	NN	CC	CC	CC	CC	CC	NN	CC	CC	CC	CC	CC	CC	CC	CC	CC	AA	AA	AA	CC	AA	CC	CC	CC	AA
S3_168859257	G/C	3	168859257	GG	GG	GG	GG	GG	CC	GG	GG	GG	GG	CC	NN	GG	GG	GG	GG	GG	NN	GG	NN	GG	NN	GG	GG	GG	GG	GG	NN	GG	GG	GG	GG	GG	GG	GG	GG	GG	CC	CC	CC	GG	CC	GG	GG	GG	CC
S3_168859310	G/A	3	168859310	GG	GG	AA	GG	GG	GG	GG	GG	NN	GG	GG	GG	GG	GG	GG	GG	NN	GG	GG	GG	GG	GG	GG	GG	GG	GG	GG	GG	GG	GG	GG	GG	GG	GG	GG	GG	GG	GG	GG	GG	GG	GG	GG	GG	GG	GG
S3_168862738	G/T	3	168862738	GG	GG	GG	TT	NN	NN	NN	GG	NN	TT	TT	GG	GG	GG	TT	TT	GG	NN	GG	NN	TT	NN	GG	NN	GG	NN	GG	GG	NN	NN	TT	NN	TT	GG	GG	GG	TT	NN	NN	GG	GG	NN	NN	TT	GG	GG
S3_168862751	C/T	3	168862751	CC	CC	CC	CC	NN	NN	NN	CC	CC	CC	CC	CC	CC	CC	CC	CC	CC	CC	TT	NN	CC	NN	NN	NN	CC	NN	CC	CC	NN	NN	CC	NN	CC	CC	TT	CC	CC	NN	NN	CC	CC	NN	NN	CC	CC	TT
S3_168863064	G/T	3	168863064	TT	TT	NN	GG	GG	GG	GG	NN	GG	GG	GG	TT	TT	TT	GG	GG	NN	GG	GG	GG	GG	GG	GG	GG	TT	GG	GG	TT	GG	GG	GG	GG	GG	TT	GG	NN	GG	NN	GG	GG	TT	GG	GG	GG	NN	NN
S3_168913804	A/T	3	168913804	TT	TT	AA	AA	NN	NN	NN	TT	NN	AA	AA	TT	TT	TT	AA	AA	NN	NN	NN	NN	AA	TT	TT	NN	TT	NN	TT	TT	NN	NN	AA	NN	AA	TT	AA	TT	AA	NN	NN	TT	TT	NN	NN	AA	NN	NN
S3_168913857	C/A	3	168913857	AA	AA	CC	CC	NN	NN	NN	AA	NN	CC	CC	AA	AA	AA	CC	CC	NN	NN	NN	NN	CC	AA	AA	NN	AA	NN	AA	AA	NN	NN	CC	NN	CC	AA	CC	AA	CC	NN	NN	AA	AA	NN	NN	CC	NN	NN
S3_168913902	G/C	3	168913902	GG	GG	CC	CC	NN	NN	NN	GG	NN	CC	CC	GG	GG	GG	CC	CC	NN	NN	NN	NN	CC	GG	GG	NN	GG	NN	GG	GG	GG	GG	CC	NN	CC	GG	CC	GG	CC	NN	NN	GG	GG	NN	NN	CC	NN	NN
S3_168913903	A/G	3	168913903	GG	GG	AA	AA	NN	NN	NN	GG	NN	AA	AA	GG	GG	GG	AA	AA	NN	NN	NN	NN	AA	GG	GG	NN	GG	NN	GG	GG	GG	GG	AA	NN	AA	GG	AA	GG	AA	NN	NN	GG	GG	NN	NN	AA	NN	NN
S3_168921883	T/A	3	168921883	AA	TT	TT	TT	NN	AA	TT	TT	TT	TT	TT	AA	AA	TT	TT	TT	AA	TT	TT	AA	TT	NN	AA	AA	TT	TT	AA	AA	AA	AA	TT	AA	TT	AA	AA	TT	TT	AA	AA	NN	TT	TT	TT	TT	NN	TT
S3_168921886	G/C	3	168921886	GG	GG	GG	GG	GG	GG	GG	NN	GG	GG	GG	GG	GG	GG	GG	GG	GG	NN	GG	GG	GG	GG	GG	GG	GG	CC	GG	GG	GG	GG	GG	GG	GG	GG	GG	CC	NN	GG	GG	GG	GG	GG	GG	GG	GG	GG
S3_168921951	G/T	3	168921951	GG	TT	GG	NN	TT	GG	TT	GG	TT	TT	TT	GG	GG	TT	TT	TT	TT	GG	TT	GG	TT	NN	GG	GG	TT	GG	GG	GG	GG	GG	TT	GG	TT	GG	GG	GG	GG	GG	GG	GG	NN	TT	TT	TT	TT	TT
S3_168921952	C/T	3	168921952	CC	TT	CC	NN	TT	CC	TT	CC	TT	TT	TT	CC	CC	TT	TT	TT	TT	CC	TT	CC	TT	NN	CC	CC	TT	CC	CC	CC	CC	CC	TT	CC	TT	CC	CC	CC	CC	CC	CC	CC	NN	TT	TT	TT	TT	TT
S3_168921974	G/T	3	168921974	GG	GG	GG	GG	GG	GG	GG	TT	GG	NN	GG	GG	GG	GG	TT	TT	GG	GG	GG	GG	GG	GG	GG	GG	GG	TT	TT	GG	GG	GG	GG	GG	GG	GG	GG	TT	TT	GG	GG	GG	GG	TT	GG	GG	GG	GG
S3_168922004	G/T	3	168922004	TT	GG	TT	NN	GG	TT	GG	GG	GG	GG	GG	TT	TT	GG	GG	GG	GG	TT	GG	TT	GG	TT	TT	TT	GG	GG	GG	TT	TT	TT	GG	TT	GG	TT	TT	GG	GG	TT	TT	GG	NN	GG	GG	GG	GG	GG
S3_168923153	C/T	3	168923153	CC	CC	CC	CC	CC	TT	CC	CC	NN	NN	CC	NN	NN	CC	TT	TT	CC	NN	CC	CC	CC	CC	CC	NN	CC	CC	CC	CC	TT	TT	CC	CC	CC	CC	NN	CC	NN	NN	CC	TT	CC	CC	CC	CC	CC	NN
S3_168923156	G/C	3	168923156	GG	GG	GG	GG	GG	CC	GG	GG	NN	NN	GG	NN	NN	GG	CC	CC	GG	NN	GG	GG	GG	GG	GG	NN	GG	GG	GG	GG	CC	CC	GG	GG	GG	GG	NN	GG	NN	NN	GG	CC	GG	GG	GG	GG	GG	NN
S3_168923160	G/C	3	168923160	GG	GG	GG	GG	GG	CC	GG	GG	NN	NN	GG	NN	NN	GG	CC	CC	GG	NN	GG	GG	GG	GG	GG	NN	GG	GG	GG	GG	CC	CC	GG	GG	GG	GG	NN	GG	NN	NN	GG	CC	GG	GG	GG	GG	GG	NN
S3_168962439	A/C	3	168962439	NN	NN	AA	NN	AA	NN	CC	NN	NN	AA	CC	AA	AA	NN	AA	AA	NN	NN	NN	NN	AA	CC	AA	AA	CC	AA	NN	NN	AA	AA	NN	NN	AA	AA	AA	NN	NN	AA	AA	NN	CC	NN	NN	AA	NN	NN
S3_169030149	C/T	3	169030149	TT	TT	CC	NN	CC	TT	TT	CC	CC	TT	CC	CC	CC	TT	TT	TT	CC	CC	CC	CC	CC	CC	NN	CC	CC	CC	CC	NN	CC	CC	NN	TT	CC	CC	TT	CC	TT	TT	NN	TT	CC	CC	TT	CC	CC	TT
S3_169030159	G/C	3	169030159	GG	GG	GG	NN	NN	GG	GG	CC	CC	GG	CC	CC	CC	GG	GG	GG	CC	CC	CC	CC	GG	CC	NN	GG	CC	CC	CC	GG	CC	CC	NN	GG	GG	CC	GG	CC	GG	GG	NN	GG	CC	CC	GG	NN	NN	GG
S3_169030242	C/T	3	169030242	CC	CC	TT	NN	NN	CC	CC	CC	CC	CC	TT	TT	TT	CC	CC	CC	TT	CC	TT	CC	NN	CC	NN	NN	CC	CC	CC	CC	TT	TT	CC	CC	NN	TT	CC	CC	NN	CC	CC	CC	CC	CC	CC	NN	NN	CC
S3_169030279	C/T	3	169030279	TT	CC	CC	CC	NN	CC	CC	CC	CC	CC	CC	CC	CC	CC	CC	CC	CC	CC	CC	CC	NN	CC	CC	CC	CC	CC	CC	NN	CC	CC	CC	CC	NN	CC	CC	CC	NN	CC	CC	CC	CC	CC	CC	NN	CC	CC
S3_169031522	C/T	3	169031522	CC	NN	NN	NN	CC	CC	NN	NN	NN	NN	CC	CC	CC	CC	CC	CC	TT	NN	NN	NN	CC	TT	CC	NN	TT	CC	CC	NN	CC	CC	CC	CC	CC	CC	CC	NN	NN	NN	NN	NN	TT	TT	NN	CC	CC	CC
S3_169031546	C/T	3	169031546	CC	NN	CC	NN	NN	TT	CC	CC	CC	CC	CC	TT	TT	TT	TT	TT	CC	CC	CC	CC	CC	CC	TT	CC	CC	CC	TT	CC	TT	TT	NN	CC	CC	TT	TT	CC	NN	TT	NN	CC	NN	CC	CC	NN	NN	TT
S3_169031558	C/T	3	169031558	TT	NN	CC	NN	NN	CC	CC	CC	CC	CC	TT	CC	CC	CC	CC	CC	CC	TT	CC	TT	CC	TT	CC	NN	TT	TT	NN	NN	CC	CC	CC	TT	CC	CC	CC	CC	NN	CC	CC	CC	NN	TT	NN	CC	CC	CC
S1_264092427	C/T	1	264092427	CC	CC	CC	CC	NN	CC	CC	TT	CC	CC	CC	CC	CC	CC	CC	CC	CC	CC	CC	CC	CC	NN	CC	CC	CC	CC	CC	CC	CC	CC	CC	CC	CC	CC	CC	CC	NN	TT	TT	CC	CC	CC	CC	CC	CC	CC
S1_264092436	C/T	1	264092436	CC	CC	CC	CC	CC	CC	CC	NN	CC	CC	CC	CC	CC	CC	CC	CC	CC	CC	CC	CC	CC	CC	TT	CC	CC	CC	CC	CC	CC	CC	CC	CC	CC	CC	CC	CC	CC	CC	CC	CC	CC	CC	CC	CC	CC	CC
S1_264092481	T/C	1	264092481	TT	TT	TT	TT	NN	TT	TT	CC	TT	TT	TT	TT	TT	TT	TT	TT	TT	TT	TT	TT	TT	NN	CC	TT	TT	TT	CC	TT	TT	TT	TT	CC	TT	TT	TT	TT	TT	CC	NN	TT	TT	TT	TT	NN	TT	NN
S1_264093659	A/C	1	264093659	AA	AA	AA	AA	AA	CC	AA	AA	AA	AA	AA	AA	AA	AA	AA	AA	AA	AA	AA	AA	AA	AA	NN	AA	AA	CC	CC	NN	AA	AA	AA	CC	AA	CC	AA	AA	AA	CC	AA	AA	AA	NN	AA	AA	AA	NN
S1_264093676	G/T	1	264093676	GG	GG	GG	GG	GG	TT	GG	GG	GG	GG	GG	GG	GG	GG	GG	GG	GG	GG	GG	GG	GG	GG	GG	GG	GG	NN	TT	NN	GG	GG	GG	TT	NN	TT	GG	NN	GG	NN	GG	GG	GG	NN	GG	GG	GG	NN
S1_264093762	C/T	1	264093762	CC	CC	CC	CC	CC	TT	CC	CC	CC	CC	CC	CC	CC	CC	CC	CC	CC	CC	CC	CC	CC	CC	TT	CC	CC	TT	TT	CC	CC	CC	CC	TT	NN	TT	CC	CC	NN	CC	CC	CC	CC	NN	CC	CC	CC	NN
S1_264094066	T/C	1	264094066	CC	TT	TT	CC	NN	CC	TT	NN	TT	TT	TT	TT	TT	TT	TT	TT	TT	CC	TT	TT	TT	TT	TT	TT	TT	CC	CC	TT	TT	TT	TT	CC	CC	CC	TT	TT	TT	NN	CC	TT	TT	NN	TT	TT	TT	TT
S1_264094082	G/T	1	264094082	TT	GG	GG	TT	NN	TT	GG	NN	GG	GG	GG	GG	GG	GG	GG	GG	GG	TT	GG	GG	GG	GG	TT	GG	GG	TT	TT	GG	GG	GG	GG	TT	TT	TT	GG	GG	GG	NN	TT	GG	GG	NN	GG	GG	GG	GG
S1_264094317	C/T	1	264094317	TT	CC	CC	NN	NN	TT	CC	TT	CC	TT	CC	CC	CC	TT	TT	CC	CC	TT	CC	CC	CC	CC	TT	CC	CC	TT	TT	CC	CC	CC	CC	TT	NN	TT	TT	NN	NN	NN	TT	CC	CC	NN	CC	NN	CC	NN
S1_264102249	A/G	1	264102249	AA	AA	AA	GG	NN	AA	AA	NN	AA	GG	AA	AA	AA	NN	GG	AA	AA	GG	AA	AA	AA	AA	AA	AA	NN	AA	AA	AA	AA	AA	AA	AA	AA	AA	GG	AA	AA	AA	GG	AA	AA	AA	AA	AA	AA	AA
S1_264160791	A/T	1	264160791	TT	AA	AA	TT	NN	AA	AA	NN	TT	TT	AA	AA	AA	TT	TT	AA	AA	TT	AA	AA	AA	AA	NN	AA	AA	AA	AA	AA	AA	AA	AA	AA	AA	AA	TT	AA	AA	NN	TT	AA	AA	AA	AA	AA	AA	AA
S1_264172185	G/A	1	264172185	AA	GG	GG	GG	GG	NN	GG	AA	GG	GG	GG	GG	GG	GG	GG	GG	GG	GG	GG	GG	GG	GG	GG	GG	GG	AA	NN	GG	GG	GG	GG	GG	NN	AA	GG	GG	AA	NN	GG	GG	GG	NN	GG	GG	GG	NN
S1_264172433	C/T	1	264172433	TT	CC	CC	CC	CC	TT	CC	NN	CC	CC	CC	CC	CC	CC	CC	CC	CC	CC	CC	CC	CC	NN	CC	CC	NN	TT	CC	NN	CC	CC	CC	CC	NN	TT	CC	NN	NN	NN	CC	CC	CC	NN	CC	CC	CC	NN
S1_264172479	T/A	1	264172479	AA	TT	TT	TT	TT	AA	TT	NN	TT	TT	TT	TT	TT	TT	TT	TT	TT	TT	TT	TT	TT	NN	TT	TT	TT	AA	TT	TT	TT	TT	TT	TT	TT	AA	TT	NN	NN	NN	TT	TT	TT	NN	TT	TT	NN	TT
S1_264172489	A/G	1	264172489	GG	AA	AA	GG	NN	GG	AA	GG	AA	GG	AA	AA	AA	GG	GG	AA	AA	GG	AA	GG	AA	NN	AA	AA	AA	GG	AA	AA	AA	AA	AA	AA	GG	GG	GG	NN	NN	NN	GG	AA	AA	NN	GG	NN	NN	AA
S1_264172554	G/A	1	264172554	AA	GG	GG	AA	NN	AA	NN	AA	NN	AA	GG	GG	GG	AA	AA	GG	GG	AA	GG	AA	GG	NN	GG	GG	GG	AA	GG	GG	NN	NN	GG	GG	AA	AA	AA	GG	NN	NN	AA	GG	GG	NN	AA	GG	GG	NN
S1_264172566	C/G	1	264172566	GG	CC	CC	CC	CC	GG	NN	NN	NN	CC	CC	CC	CC	CC	CC	CC	CC	CC	CC	CC	CC	NN	CC	CC	CC	GG	CC	CC	CC	CC	CC	CC	CC	GG	CC	CC	NN	NN	CC	CC	CC	NN	CC	CC	CC	NN
S1_264172579	A/G	1	264172579	GG	AA	AA	AA	AA	GG	NN	NN	NN	AA	AA	AA	AA	AA	AA	AA	AA	AA	AA	AA	AA	NN	AA	AA	AA	GG	AA	AA	AA	AA	AA	AA	AA	GG	AA	AA	NN	NN	AA	AA	AA	NN	AA	AA	AA	NN
S1_264172652	A/G	1	264172652	GG	AA	AA	AA	AA	GG	AA	NN	AA	AA	AA	AA	AA	AA	AA	AA	AA	AA	AA	AA	AA	NN	AA	AA	AA	GG	AA	NN	AA	AA	AA	AA	NN	GG	AA	AA	NN	NN	AA	AA	AA	NN	AA	AA	AA	AA
S1_264182984	G/A	1	264182984	AA	GG	GG	GG	GG	AA	GG	NN	NN	GG	GG	GG	GG	NN	NN	GG	GG	GG	GG	AA	GG	NN	GG	GG	GG	AA	GG	GG	GG	GG	GG	GG	NN	AA	GG	GG	AA	NN	NN	AA	GG	NN	GG	GG	GG	GG
S1_264183077	A/C	1	264183077	AA	AA	AA	AA	AA	CC	AA	NN	NN	AA	AA	AA	AA	CC	CC	AA	AA	AA	AA	AA	AA	AA	AA	AA	AA	CC	AA	AA	AA	AA	AA	AA	CC	AA	AA	AA	CC	NN	NN	CC	AA	NN	AA	AA	AA	NN
S1_264183083	A/T	1	264183083	AA	AA	AA	AA	AA	AA	AA	AA	NN	AA	AA	AA	AA	TT	TT	AA	AA	AA	AA	AA	AA	AA	AA	AA	AA	AA	AA	AA	AA	AA	AA	AA	AA	AA	AA	AA	AA	AA	NN	AA	AA	AA	AA	AA	AA	NN
S1_264200664	A/T	1	264200664	AA	AA	AA	AA	NN	AA	AA	AA	AA	AA	AA	AA	AA	NN	NN	AA	AA	AA	AA	AA	TT	AA	AA	AA	TT	AA	AA	NN	TT	TT	TT	AA	NN	AA	AA	AA	NN	NN	NN	AA	TT	AA	AA	NN	AA	AA
S1_264224414	A/T	1	264224414	AA	AA	AA	AA	NN	AA	NN	NN	AA	AA	TT	AA	AA	TT	TT	AA	AA	AA	AA	AA	AA	AA	AA	AA	AA	AA	AA	AA	AA	AA	AA	AA	AA	AA	AA	AA	AA	NN	TT	AA	AA	NN	AA	AA	AA	AA
S1_264265880	T/C	1	264265880	TT	TT	TT	TT	TT	TT	TT	NN	TT	TT	TT	TT	TT	CC	CC	TT	TT	TT	TT	TT	TT	NN	TT	TT	NN	TT	TT	TT	TT	TT	TT	TT	NN	TT	TT	TT	TT	TT	CC	TT	TT	TT	TT	TT	TT	TT
S1_264265901	C/T	1	264265901	CC	CC	CC	CC	CC	CC	CC	NN	CC	CC	CC	CC	CC	TT	TT	CC	CC	CC	CC	CC	CC	NN	CC	CC	NN	CC	CC	CC	CC	CC	CC	CC	NN	CC	CC	CC	CC	CC	TT	CC	CC	CC	CC	CC	CC	CC
S1_264265914	A/G	1	264265914	AA	AA	AA	AA	AA	AA	AA	NN	AA	AA	AA	AA	AA	GG	GG	AA	AA	AA	AA	AA	AA	NN	AA	AA	NN	AA	AA	AA	AA	AA	AA	AA	NN	AA	AA	AA	AA	AA	GG	AA	AA	AA	AA	AA	AA	AA
S1_264265922	C/G	1	264265922	CC	CC	CC	CC	CC	CC	CC	NN	CC	CC	CC	CC	CC	GG	GG	CC	CC	CC	CC	CC	CC	NN	CC	CC	NN	CC	CC	CC	CC	CC	CC	CC	NN	CC	CC	CC	CC	CC	GG	CC	CC	CC	CC	CC	CC	CC
S1_264266460	T/C	1	264266460	TT	TT	TT	TT	TT	TT	TT	TT	TT	TT	TT	TT	TT	CC	CC	TT	TT	TT	TT	TT	TT	NN	TT	TT	TT	TT	TT	TT	CC	TT	TT	TT	TT	TT	TT	TT	TT	TT	CC	TT	TT	TT	TT	TT	TT	TT
S1_264266612	C/G	1	264266612	CC	CC	CC	CC	CC	CC	CC	NN	CC	CC	CC	CC	CC	GG	GG	CC	CC	CC	CC	CC	CC	NN	CC	CC	CC	CC	CC	NN	CC	CC	CC	CC	CC	CC	CC	NN	CC	CC	GG	CC	CC	CC	CC	CC	NN	NN
S1_264266613	T/C	1	264266613	TT	TT	TT	TT	TT	TT	TT	NN	TT	TT	TT	TT	TT	CC	CC	TT	TT	TT	TT	TT	TT	NN	TT	TT	TT	TT	TT	NN	TT	TT	TT	TT	TT	TT	TT	NN	TT	TT	CC	TT	TT	TT	TT	TT	NN	NN
S1_264498834	C/T	1	264498834	CC	CC	CC	CC	CC	CC	CC	CC	CC	CC	CC	CC	CC	CC	CC	CC	CC	CC	CC	CC	CC	CC	CC	TT	CC	TT	CC	NN	CC	CC	CC	CC	CC	CC	CC	CC	CC	CC	TT	CC	CC	NN	CC	CC	CC	NN
S1_264499116	G/T	1	264499116	GG	GG	GG	GG	GG	GG	GG	GG	TT	GG	GG	GG	GG	GG	GG	GG	GG	GG	GG	GG	GG	GG	GG	GG	NN	GG	GG	NN	NN	GG	GG	GG	GG	GG	GG	NN	NN	GG	GG	GG	GG	GG	GG	GG	GG	GG
S1_264501799	A/G	1	264501799	AA	AA	AA	AA	AA	AA	AA	AA	AA	AA	AA	AA	AA	AA	AA	AA	AA	AA	AA	AA	AA	AA	NN	GG	NN	GG	AA	NN	AA	AA	AA	AA	AA	AA	AA	NN	AA	AA	GG	AA	AA	NN	NN	AA	NN	NN
S1_264504428	T/G	1	264504428	TT	TT	TT	TT	TT	NN	TT	TT	GG	NN	TT	TT	TT	TT	TT	TT	NN	TT	TT	TT	TT	NN	NN	GG	TT	GG	TT	NN	TT	TT	TT	TT	TT	TT	TT	TT	NN	NN	GG	TT	TT	NN	NN	NN	TT	TT
S1_264506067	C/T	1	264506067	CC	CC	CC	CC	NN	CC	NN	NN	NN	CC	NN	CC	CC	CC	CC	CC	NN	CC	CC	CC	CC	CC	CC	TT	CC	TT	CC	NN	CC	CC	CC	CC	CC	CC	CC	CC	NN	NN	TT	CC	CC	TT	CC	NN	CC	NN
S1_264513305	G/C	1	264513305	CC	GG	GG	GG	GG	NN	NN	GG	GG	NN	NN	GG	GG	GG	GG	GG	GG	CC	NN	NN	GG	NN	GG	GG	GG	NN	GG	GG	GG	GG	GG	GG	GG	NN	GG	GG	GG	GG	NN	CC	GG	GG	NN	NN	GG	NN
S1_264514918	A/G	1	264514918	NN	NN	GG	AA	GG	NN	AA	NN	NN	AA	GG	NN	GG	NN	NN	NN	NN	AA	AA	AA	GG	NN	GG	NN	NN	AA	NN	NN	NN	NN	GG	NN	AA	AA	GG	NN	GG	NN	NN	AA	GG	NN	AA	NN	NN	NN
S1_264514993	G/C	1	264514993	CC	GG	GG	CC	NN	CC	CC	NN	NN	GG	GG	NN	NN	NN	NN	NN	NN	GG	CC	GG	GG	GG	GG	NN	GG	GG	CC	GG	GG	GG	GG	CC	GG	GG	GG	GG	NN	GG	GG	CC	NN	GG	GG	GG	GG	GG
S1_264515020	C/T	1	264515020	CC	CC	CC	NN	CC	NN	NN	NN	CC	NN	NN	CC	CC	CC	CC	CC	CC	NN	NN	NN	NN	CC	NN	CC	NN	NN	NN	CC	NN	NN	CC	NN	NN	NN	CC	NN	NN	NN	NN	TT	NN	NN	NN	CC	NN	NN
S1_264515022	A/G	1	264515022	AA	AA	AA	NN	AA	NN	NN	NN	AA	NN	NN	AA	AA	AA	AA	AA	AA	NN	NN	NN	NN	AA	NN	AA	NN	NN	NN	AA	NN	NN	AA	NN	NN	NN	AA	NN	NN	NN	NN	GG	NN	NN	NN	AA	NN	NN
S1_264515627	C/T	1	264515627	CC	CC	CC	NN	CC	CC	NN	TT	CC	TT	CC	CC	CC	CC	NN	CC	NN	TT	TT	TT	TT	TT	CC	CC	TT	TT	NN	NN	NN	NN	TT	CC	NN	TT	CC	TT	CC	NN	TT	TT	TT	TT	TT	NN	TT	NN
S1_264515634	G/A	1	264515634	AA	GG	GG	NN	GG	GG	NN	GG	GG	GG	GG	GG	GG	GG	GG	GG	NN	GG	GG	GG	GG	GG	GG	GG	GG	GG	GG	GG	GG	GG	GG	GG	NN	GG	GG	GG	GG	GG	GG	GG	GG	GG	GG	GG	GG	NN
S1_264515672	T/C	1	264515672	TT	NN	TT	NN	TT	TT	CC	NN	NN	NN	TT	TT	NN	NN	NN	TT	NN	NN	TT	NN	NN	NN	TT	NN	NN	NN	TT	NN	NN	NN	TT	TT	NN	TT	TT	TT	TT	TT	TT	CC	NN	NN	NN	NN	TT	NN
S1_264519907	C/T	1	264519907	CC	CC	CC	CC	CC	CC	CC	TT	CC	CC	CC	CC	CC	CC	CC	CC	CC	CC	TT	NN	CC	CC	CC	CC	CC	CC	NN	NN	CC	CC	CC	NN	CC	CC	TT	CC	CC	CC	CC	CC	CC	CC	CC	NN	CC	NN
S1_264519927	G/A	1	264519927	GG	GG	GG	GG	NN	GG	GG	GG	GG	AA	GG	GG	GG	GG	GG	GG	NN	AA	GG	NN	GG	GG	AA	GG	GG	AA	NN	NN	GG	GG	GG	NN	GG	AA	GG	AA	GG	GG	AA	NN	GG	NN	AA	NN	GG	NN
S1_264519935	C/G	1	264519935	CC	CC	CC	CC	CC	CC	CC	CC	CC	CC	CC	CC	CC	CC	CC	CC	CC	CC	CC	NN	GG	GG	CC	GG	GG	CC	NN	NN	GG	GG	GG	NN	GG	CC	CC	CC	CC	CC	CC	CC	GG	NN	CC	NN	CC	NN
S1_264519955	C/A	1	264519955	CC	CC	CC	CC	CC	CC	CC	AA	CC	CC	CC	CC	CC	CC	CC	CC	CC	CC	AA	NN	CC	CC	CC	CC	CC	CC	NN	NN	CC	CC	CC	NN	CC	CC	AA	CC	CC	NN	CC	CC	CC	CC	CC	NN	CC	NN
S1_264520086	G/A	1	264520086	GG	GG	GG	GG	NN	GG	GG	NN	GG	AA	GG	GG	GG	GG	GG	GG	NN	AA	GG	NN	GG	GG	AA	GG	NN	AA	GG	GG	GG	GG	GG	NN	GG	AA	GG	GG	GG	NN	AA	GG	GG	NN	AA	GG	GG	GG
S1_264520117	G/T	1	264520117	GG	TT	TT	GG	GG	GG	GG	GG	TT	GG	TT	TT	TT	NN	TT	TT	NN	GG	GG	GG	GG	GG	GG	GG	GG	GG	GG	NN	GG	GG	GG	GG	NN	GG	GG	GG	GG	GG	GG	GG	GG	GG	GG	GG	GG	GG
S1_264520161	A/G	1	264520161	GG	AA	AA	AA	AA	AA	GG	AA	AA	AA	AA	AA	AA	AA	AA	AA	AA	NN	AA	AA	AA	AA	AA	AA	AA	AA	AA	AA	AA	AA	AA	AA	AA	AA	AA	GG	GG	AA	AA	AA	AA	AA	AA	AA	GG	NN
S1_264520194	G/A	1	264520194	GG	GG	GG	AA	GG	AA	GG	NN	NN	GG	NN	GG	GG	AA	AA	NN	GG	GG	GG	AA	NN	GG	GG	AA	AA	GG	AA	NN	AA	AA	AA	AA	AA	GG	GG	GG	GG	GG	NN	AA	AA	GG	GG	AA	GG	GG
S1_264520227	A/T	1	264520227	AA	AA	AA	AA	AA	AA	AA	NN	NN	AA	NN	AA	AA	AA	AA	NN	AA	AA	AA	AA	TT	AA	AA	TT	TT	AA	AA	NN	TT	TT	TT	AA	AA	AA	AA	AA	AA	AA	NN	TT	TT	AA	AA	TT	AA	AA
S1_264520229	T/C	1	264520229	TT	CC	CC	TT	NN	TT	TT	NN	NN	CC	NN	CC	CC	TT	TT	NN	NN	CC	TT	TT	TT	TT	CC	TT	TT	CC	TT	NN	TT	TT	TT	TT	TT	CC	TT	TT	TT	TT	NN	TT	TT	NN	CC	TT	TT	NN
S1_264520273	A/G	1	264520273	AA	AA	AA	AA	AA	AA	AA	NN	AA	AA	AA	AA	AA	AA	AA	AA	AA	AA	AA	AA	GG	AA	AA	GG	GG	AA	AA	NN	GG	GG	GG	AA	AA	AA	AA	AA	AA	AA	AA	GG	GG	AA	AA	GG	AA	AA
S1_264520296	C/G	1	264520296	CC	CC	CC	CC	CC	CC	CC	NN	CC	CC	CC	CC	CC	CC	CC	CC	CC	CC	CC	CC	GG	CC	CC	GG	GG	CC	CC	NN	GG	GG	GG	CC	CC	CC	CC	CC	CC	CC	CC	GG	GG	CC	CC	GG	CC	CC
S1_264520320	C/T	1	264520320	CC	TT	TT	CC	CC	CC	CC	NN	TT	CC	CC	TT	TT	TT	TT	TT	NN	CC	CC	CC	TT	CC	CC	TT	NN	CC	CC	NN	TT	TT	TT	CC	CC	CC	CC	CC	CC	CC	CC	TT	TT	CC	CC	NN	CC	CC
S1_264520326	A/T	1	264520326	AA	TT	TT	AA	AA	AA	AA	NN	TT	AA	AA	TT	TT	TT	TT	TT	NN	AA	AA	AA	TT	AA	AA	TT	NN	AA	AA	NN	TT	TT	TT	AA	AA	AA	AA	AA	AA	AA	AA	TT	TT	AA	AA	NN	AA	AA
S1_264524158	C/T	1	264524158	TT	CC	CC	CC	TT	CC	NN	NN	CC	TT	CC	CC	CC	CC	CC	CC	NN	TT	TT	CC	CC	TT	TT	CC	CC	TT	CC	NN	CC	CC	CC	CC	CC	TT	TT	TT	NN	TT	CC	CC	CC	NN	TT	CC	TT	NN
S1_264524214	G/A	1	264524214	GG	GG	GG	GG	NN	GG	GG	GG	GG	GG	GG	GG	GG	GG	GG	GG	GG	GG	GG	AA	AA	GG	GG	AA	AA	GG	AA	AA	AA	AA	AA	AA	GG	GG	GG	GG	NN	GG	GG	GG	AA	GG	GG	AA	GG	GG
S1_264526072	G/C	1	264526072	GG	GG	GG	NN	GG	NN	NN	GG	GG	GG	GG	GG	GG	GG	GG	GG	NN	GG	GG	CC	CC	GG	GG	CC	CC	NN	CC	NN	CC	CC	CC	CC	GG	GG	GG	NN	NN	GG	GG	GG	CC	NN	NN	CC	NN	NN
S1_264526099	C/A	1	264526099	CC	CC	CC	NN	NN	NN	NN	CC	CC	AA	CC	CC	CC	CC	CC	CC	NN	AA	CC	CC	CC	CC	AA	CC	CC	NN	CC	CC	CC	CC	CC	CC	CC	AA	CC	NN	NN	CC	AA	CC	CC	NN	NN	CC	NN	NN
S1_264526101	A/T	1	264526101	AA	AA	AA	NN	NN	NN	NN	AA	AA	NN	AA	AA	AA	AA	AA	AA	NN	NN	AA	TT	TT	AA	NN	TT	TT	NN	TT	NN	TT	TT	TT	TT	NN	NN	AA	NN	NN	AA	NN	AA	TT	NN	NN	TT	NN	NN
S1_264526109	T/C	1	264526109	TT	TT	TT	NN	NN	NN	NN	TT	TT	CC	TT	TT	TT	TT	TT	TT	NN	CC	TT	TT	TT	TT	CC	TT	TT	NN	TT	TT	TT	TT	TT	TT	TT	CC	TT	NN	NN	TT	CC	TT	TT	NN	NN	TT	NN	NN
S1_264529186	A/T	1	264529186	AA	AA	AA	AA	AA	TT	AA	TT	AA	AA	TT	AA	AA	AA	AA	AA	AA	AA	AA	TT	TT	AA	AA	NN	NN	AA	TT	AA	TT	TT	TT	TT	AA	AA	AA	AA	AA	AA	AA	TT	TT	AA	AA	NN	AA	NN
S1_264529218	G/C	1	264529218	GG	GG	GG	GG	GG	CC	GG	NN	GG	GG	CC	GG	GG	GG	GG	GG	GG	GG	GG	GG	GG	GG	GG	NN	NN	GG	GG	GG	GG	GG	GG	GG	GG	GG	GG	GG	GG	NN	GG	GG	GG	GG	GG	NN	GG	GG
S1_264529819	C/T	1	264529819	TT	CC	CC	NN	NN	NN	NN	NN	CC	TT	TT	CC	CC	CC	CC	CC	CC	TT	NN	NN	TT	TT	NN	TT	TT	TT	TT	CC	TT	NN	NN	TT	CC	TT	CC	TT	NN	TT	CC	TT	TT	TT	TT	NN	TT	NN
S1_264529908	C/T	1	264529908	NN	NN	CC	NN	NN	TT	NN	NN	NN	CC	NN	NN	NN	NN	NN	CC	CC	CC	TT	TT	CC	CC	CC	NN	CC	CC	NN	NN	CC	CC	CC	NN	NN	CC	NN	NN	TT	CC	NN	CC	CC	CC	CC	NN	NN	CC
S1_264530006	C/G	1	264530006	CC	CC	CC	GG	NN	CC	GG	NN	CC	CC	CC	CC	CC	CC	CC	CC	CC	CC	GG	NN	GG	CC	CC	GG	GG	CC	GG	CC	GG	GG	GG	GG	NN	CC	GG	CC	GG	CC	GG	CC	GG	CC	CC	NN	CC	NN
S1_264530036	G/C	1	264530036	GG	CC	CC	GG	NN	GG	GG	GG	CC	GG	GG	CC	CC	CC	CC	CC	NN	GG	GG	GG	GG	GG	CC	GG	GG	GG	GG	CC	GG	GG	GG	GG	NN	GG	GG	GG	GG	CC	GG	GG	GG	GG	GG	NN	GG	NN
S1_264530039	G/C	1	264530039	CC	GG	GG	GG	NN	GG	GG	GG	GG	GG	CC	GG	GG	GG	GG	GG	NN	GG	GG	GG	CC	CC	GG	GG	CC	GG	GG	GG	CC	CC	CC	GG	NN	NN	GG	CC	GG	GG	GG	CC	CC	NN	GG	NN	CC	NN
S1_264530400	G/A	1	264530400	GG	GG	GG	GG	GG	GG	GG	GG	GG	GG	GG	GG	GG	GG	GG	GG	GG	GG	GG	GG	GG	AA	GG	GG	GG	GG	GG	GG	GG	GG	GG	GG	GG	GG	GG	GG	GG	GG	GG	GG	GG	NN	GG	NN	GG	NN
S1_264530780	G/A	1	264530780	GG	AA	AA	GG	NN	AA	AA	NN	AA	NN	AA	AA	AA	AA	AA	AA	NN	GG	GG	GG	GG	GG	AA	AA	GG	NN	AA	AA	GG	GG	GG	AA	GG	NN	GG	AA	GG	NN	GG	GG	GG	GG	NN	NN	AA	GG
S1_264533570	G/C	1	264533570	GG	GG	GG	GG	NN	CC	GG	GG	GG	GG	CC	GG	GG	GG	GG	GG	GG	GG	CC	GG	GG	GG	GG	GG	GG	GG	GG	GG	GG	GG	GG	GG	NN	GG	GG	GG	GG	GG	GG	GG	GG	GG	GG	NN	GG	NN
S1_264533788	G/C	1	264533788	GG	GG	GG	GG	CC	GG	GG	GG	GG	GG	GG	GG	GG	GG	GG	GG	GG	GG	GG	GG	GG	GG	GG	GG	GG	GG	GG	GG	GG	GG	GG	GG	GG	GG	GG	GG	GG	GG	GG	GG	GG	GG	GG	GG	GG	GG
S1_264533817	C/T	1	264533817	CC	CC	CC	CC	TT	TT	CC	NN	CC	CC	TT	CC	CC	CC	CC	CC	CC	CC	TT	CC	CC	CC	CC	CC	CC	CC	CC	CC	CC	CC	CC	CC	CC	CC	CC	CC	CC	NN	CC	CC	CC	CC	CC	CC	CC	CC
S1_264535222	T/A	1	264535222	TT	AA	AA	NN	NN	TT	NN	TT	AA	TT	TT	AA	AA	AA	AA	NN	TT	TT	TT	TT	TT	TT	NN	TT	NN	TT	TT	AA	TT	TT	TT	NN	NN	NN	AA	NN	TT	NN	TT	TT	TT	TT	TT	NN	NN	NN
S1_264535229	T/C	1	264535229	TT	TT	TT	NN	NN	CC	NN	NN	TT	TT	CC	TT	TT	TT	TT	NN	NN	TT	CC	TT	TT	TT	NN	TT	NN	TT	TT	TT	TT	TT	TT	NN	NN	NN	TT	NN	TT	NN	TT	TT	TT	TT	TT	NN	NN	NN
S1_264592203	G/C	1	264592203	GG	GG	GG	GG	CC	GG	GG	GG	GG	GG	GG	GG	GG	GG	GG	GG	GG	GG	GG	GG	GG	GG	GG	GG	GG	GG	GG	GG	GG	GG	GG	GG	GG	GG	GG	GG	NN	GG	GG	GG	GG	GG	GG	GG	GG	GG
S1_264596740	T/C	1	264596740	TT	TT	TT	TT	CC	NN	TT	TT	TT	TT	TT	TT	TT	TT	TT	TT	NN	TT	TT	TT	TT	CC	TT	TT	TT	TT	TT	TT	TT	TT	TT	TT	TT	TT	TT	TT	NN	TT	TT	TT	TT	NN	TT	TT	TT	NN
S5_12036007	G/C	5	12036007	GG	GG	GG	CC	CC	GG	CC	CC	NN	GG	GG	GG	GG	GG	CC	GG	NN	GG	GG	GG	GG	GG	NN	GG	GG	NN	GG	GG	GG	GG	GG	GG	CC	CC	GG	CC	GG	CC	GG	GG	GG	GG	CC	GG	GG	CC
S5_12036037	T/A	5	12036037	TT	TT	AA	TT	TT	TT	TT	TT	NN	TT	TT	AA	AA	TT	TT	AA	NN	AA	TT	NN	TT	TT	TT	AA	TT	NN	TT	TT	TT	TT	TT	TT	TT	TT	TT	TT	TT	TT	TT	TT	TT	AA	TT	TT	TT	TT
S5_12038114	A/G	5	12038114	GG	AA	AA	AA	NN	NN	AA	AA	AA	NN	NN	NN	NN	NN	NN	AA	NN	AA	NN	NN	NN	NN	AA	NN	NN	AA	NN	NN	NN	NN	NN	NN	NN	AA	NN	NN	AA	NN	NN	NN	NN	AA	AA	NN	NN	AA
S5_12151671	C/T	5	12151671	CC	CC	TT	CC	CC	CC	CC	CC	NN	CC	CC	CC	CC	CC	CC	TT	NN	TT	CC	CC	CC	CC	CC	NN	CC	CC	CC	CC	CC	CC	CC	CC	CC	CC	CC	CC	CC	CC	CC	CC	CC	CC	CC	CC	CC	CC
S5_12151698	T/G	5	12151698	TT	TT	GG	NN	GG	TT	GG	GG	NN	GG	TT	TT	TT	TT	GG	GG	TT	GG	NN	TT	TT	NN	NN	TT	TT	TT	NN	TT	TT	TT	GG	TT	GG	TT	NN	GG	TT	GG	GG	NN	GG	TT	TT	NN	GG	TT
S5_12151733	T/G	5	12151733	NN	TT	GG	NN	GG	TT	GG	GG	TT	GG	TT	TT	TT	TT	GG	GG	TT	GG	NN	TT	TT	NN	NN	TT	TT	TT	NN	TT	TT	TT	NN	TT	GG	TT	NN	GG	GG	GG	GG	NN	GG	TT	TT	NN	GG	TT
S5_12191837	G/T	5	12191837	NN	GG	TT	GG	GG	GG	GG	GG	GG	GG	GG	GG	GG	GG	GG	TT	GG	NN	GG	GG	GG	GG	GG	GG	GG	GG	GG	GG	GG	GG	GG	GG	GG	GG	GG	GG	NN	GG	GG	GG	GG	GG	GG	GG	GG	GG
S5_12191901	C/T	5	12191901	CC	TT	CC	CC	NN	CC	CC	CC	CC	CC	CC	NN	NN	CC	CC	CC	NN	CC	NN	TT	CC	NN	CC	NN	CC	CC	NN	CC	CC	CC	CC	CC	CC	CC	NN	NN	NN	CC	CC	NN	NN	CC	CC	NN	CC	CC
S5_12191965	G/A	5	12191965	GG	AA	GG	GG	GG	GG	NN	GG	GG	GG	GG	GG	GG	GG	GG	GG	GG	GG	GG	AA	GG	NN	NN	GG	GG	GG	GG	GG	GG	GG	GG	GG	GG	GG	NN	GG	NN	NN	GG	NN	GG	GG	GG	GG	GG	GG
S5_12191966	G/T	5	12191966	GG	TT	GG	GG	GG	GG	NN	GG	GG	GG	GG	GG	GG	GG	GG	GG	GG	GG	GG	TT	GG	NN	NN	GG	GG	GG	GG	GG	GG	GG	GG	GG	GG	GG	NN	GG	NN	NN	GG	NN	GG	GG	GG	GG	GG	GG
S5_12191975	G/A	5	12191975	AA	AA	GG	GG	AA	GG	NN	GG	NN	GG	GG	AA	AA	GG	GG	GG	GG	GG	NN	AA	NN	NN	NN	AA	GG	GG	AA	GG	NN	NN	AA	GG	AA	GG	NN	AA	NN	NN	NN	AA	AA	GG	GG	AA	AA	NN
S5_12191982	C/T	5	12191982	TT	CC	CC	CC	TT	CC	NN	CC	NN	CC	CC	TT	TT	CC	CC	CC	CC	CC	NN	CC	NN	NN	CC	TT	CC	CC	TT	CC	NN	NN	TT	CC	TT	CC	CC	TT	NN	NN	NN	NN	TT	CC	CC	TT	CC	NN
S5_12192099	G/A	5	12192099	GG	GG	GG	GG	AA	GG	GG	AA	NN	GG	GG	GG	GG	NN	NN	GG	GG	NN	NN	GG	NN	NN	GG	GG	NN	GG	AA	GG	NN	NN	GG	GG	AA	GG	GG	AA	GG	NN	NN	GG	GG	GG	GG	NN	GG	GG
S5_12192101	G/A	5	12192101	GG	GG	GG	GG	AA	GG	GG	AA	NN	GG	GG	GG	GG	NN	NN	GG	GG	NN	NN	GG	NN	NN	GG	GG	NN	GG	AA	GG	NN	NN	GG	GG	AA	GG	GG	AA	GG	NN	NN	GG	GG	GG	GG	NN	GG	GG
S5_12192206	C/A	5	12192206	CC	CC	CC	CC	AA	CC	CC	CC	NN	CC	CC	AA	AA	CC	AA	CC	CC	CC	NN	CC	CC	NN	CC	CC	CC	CC	AA	CC	CC	CC	CC	CC	NN	CC	CC	AA	NN	CC	CC	NN	CC	CC	CC	NN	CC	CC
S5_12215206	T/A	5	12215206	TT	TT	TT	TT	TT	AA	TT	TT	TT	TT	TT	TT	TT	TT	TT	TT	TT	TT	TT	TT	TT	TT	NN	TT	TT	TT	AA	TT	TT	TT	TT	TT	TT	TT	TT	TT	TT	NN	NN	TT	TT	TT	NN	NN	TT	NN
S5_12215279	A/G	5	12215279	AA	AA	AA	NN	GG	AA	AA	AA	AA	GG	AA	NN	GG	AA	GG	AA	AA	AA	AA	AA	AA	AA	AA	AA	AA	AA	AA	AA	AA	AA	AA	AA	GG	AA	AA	GG	AA	AA	NN	NN	AA	AA	AA	AA	AA	AA
S5_12215294	G/A	5	12215294	GG	GG	GG	NN	GG	GG	GG	AA	GG	GG	GG	GG	GG	GG	GG	GG	NN	GG	AA	GG	GG	GG	GG	AA	GG	AA	GG	GG	GG	GG	NN	GG	GG	AA	AA	GG	NN	NN	GG	NN	GG	AA	GG	GG	GG	GG
S5_12216174	C/G	5	12216174	CC	CC	NN	NN	CC	CC	CC	GG	CC	CC	CC	CC	CC	NN	CC	NN	GG	NN	CC	NN	CC	CC	CC	NN	NN	GG	CC	NN	CC	CC	NN	CC	CC	GG	CC	CC	NN	NN	CC	CC	NN	GG	NN	CC	NN	CC
S5_12216264	C/T	5	12216264	CC	CC	NN	CC	CC	CC	CC	CC	NN	CC	NN	TT	TT	NN	TT	NN	CC	NN	CC	NN	TT	NN	CC	NN	NN	CC	CC	CC	TT	TT	NN	CC	TT	CC	CC	CC	CC	CC	CC	CC	NN	CC	NN	CC	CC	NN
S5_12219354	G/C	5	12219354	GG	GG	GG	GG	GG	NN	GG	GG	GG	NN	GG	NN	NN	GG	NN	GG	GG	GG	GG	GG	GG	GG	GG	GG	NN	GG	NN	GG	GG	GG	GG	GG	NN	GG	NN	GG	GG	NN	GG	GG	GG	GG	GG	NN	GG	GG
S5_12223935	C/G	5	12223935	CC	CC	CC	CC	CC	CC	CC	CC	CC	CC	CC	CC	CC	CC	CC	CC	CC	CC	CC	CC	GG	CC	CC	CC	GG	GG	CC	CC	GG	GG	CC	GG	CC	GG	CC	CC	CC	CC	CC	CC	CC	CC	CC	CC	CC	CC
S5_12223981	T/C	5	12223981	CC	CC	TT	TT	TT	TT	CC	TT	TT	TT	TT	TT	TT	TT	TT	TT	TT	TT	TT	TT	TT	TT	TT	NN	TT	TT	TT	TT	TT	TT	TT	TT	TT	TT	TT	TT	NN	NN	TT	TT	TT	TT	NN	TT	TT	NN
S5_12224335	G/C	5	12224335	NN	GG	GG	NN	GG	GG	CC	NN	NN	GG	GG	GG	GG	GG	NN	GG	CC	GG	GG	GG	GG	GG	GG	NN	NN	GG	GG	GG	GG	GG	GG	GG	GG	GG	GG	GG	CC	NN	GG	NN	GG	CC	GG	NN	NN	NN
S5_12226291	A/G	5	12226291	NN	NN	NN	NN	AA	NN	AA	NN	NN	AA	AA	GG	GG	AA	GG	NN	AA	NN	NN	AA	NN	AA	NN	NN	AA	AA	AA	AA	AA	AA	GG	GG	GG	AA	NN	AA	GG	AA	NN	NN	AA	AA	AA	AA	AA	GG
S5_12230930	G/A	5	12230930	AA	AA	GG	NN	GG	GG	GG	GG	GG	NN	GG	GG	GG	GG	GG	GG	GG	GG	GG	GG	GG	GG	GG	AA	GG	AA	GG	GG	GG	GG	GG	GG	GG	AA	NN	GG	NN	NN	GG	GG	GG	NN	GG	NN	GG	NN
S5_12230939	A/G	5	12230939	GG	GG	AA	GG	AA	AA	AA	NN	AA	NN	AA	AA	AA	AA	AA	AA	AA	AA	AA	AA	AA	GG	AA	GG	AA	GG	GG	AA	AA	AA	GG	AA	AA	GG	NN	AA	NN	NN	AA	AA	GG	NN	AA	NN	AA	GG
S5_12231064	T/C	5	12231064	CC	CC	TT	NN	TT	TT	TT	NN	TT	NN	TT	TT	TT	CC	NN	TT	TT	TT	NN	TT	TT	CC	TT	NN	TT	CC	CC	TT	TT	TT	CC	TT	TT	TT	NN	TT	NN	TT	TT	TT	CC	NN	TT	NN	TT	CC
S5_12231281	C/T	5	12231281	CC	CC	TT	CC	CC	CC	TT	CC	NN	NN	CC	CC	CC	CC	CC	TT	CC	TT	CC	CC	CC	CC	CC	CC	CC	CC	CC	CC	CC	CC	CC	CC	CC	CC	CC	CC	CC	CC	CC	CC	CC	NN	CC	CC	NN	CC
S5_12231413	G/A	5	12231413	GG	GG	AA	GG	GG	GG	AA	GG	GG	NN	GG	GG	GG	GG	GG	AA	GG	AA	GG	GG	GG	GG	GG	GG	GG	GG	GG	GG	GG	GG	GG	GG	GG	GG	NN	GG	GG	GG	GG	GG	GG	GG	GG	GG	NN	GG
S5_12270320	G/T	5	12270320	NN	GG	GG	NN	GG	TT	NN	NN	GG	GG	GG	NN	NN	GG	NN	GG	GG	GG	GG	GG	GG	NN	GG	TT	GG	NN	GG	NN	GG	GG	GG	GG	NN	GG	NN	GG	NN	GG	TT	GG	NN	GG	GG	GG	GG	NN
S5_12270321	A/G	5	12270321	NN	AA	AA	NN	AA	GG	NN	NN	AA	AA	AA	NN	NN	AA	NN	AA	AA	AA	AA	AA	AA	NN	AA	GG	AA	NN	AA	NN	AA	AA	AA	AA	NN	AA	NN	AA	NN	AA	GG	AA	NN	AA	AA	AA	AA	NN
S5_12270338	T/G	5	12270338	TT	TT	NN	TT	TT	GG	TT	NN	TT	TT	TT	TT	TT	TT	NN	NN	TT	NN	TT	TT	TT	TT	TT	GG	TT	TT	TT	TT	TT	TT	TT	TT	TT	TT	TT	TT	TT	TT	GG	NN	TT	TT	TT	TT	TT	TT
S5_12270340	T/C	5	12270340	TT	TT	NN	TT	TT	CC	TT	NN	TT	TT	TT	TT	TT	TT	NN	NN	TT	NN	TT	TT	TT	TT	TT	CC	TT	TT	TT	TT	TT	TT	TT	TT	TT	TT	TT	TT	TT	TT	CC	NN	TT	TT	TT	TT	TT	TT
S5_12270342	T/C	5	12270342	CC	TT	NN	NN	TT	NN	CC	NN	NN	TT	TT	CC	CC	TT	NN	NN	TT	NN	TT	CC	TT	CC	TT	NN	TT	CC	TT	CC	NN	TT	CC	TT	CC	TT	TT	TT	NN	TT	CC	TT	CC	TT	TT	TT	TT	CC
S5_12270343	T/G	5	12270343	TT	TT	NN	TT	TT	GG	TT	NN	TT	TT	TT	TT	TT	TT	NN	NN	TT	NN	TT	TT	TT	TT	TT	GG	TT	TT	TT	TT	TT	TT	TT	TT	TT	TT	TT	TT	TT	TT	GG	NN	TT	TT	TT	TT	TT	TT
S5_12270344	T/G	5	12270344	TT	TT	NN	TT	TT	GG	TT	NN	TT	TT	TT	TT	TT	TT	NN	NN	TT	NN	TT	TT	TT	TT	TT	GG	TT	TT	TT	TT	TT	TT	TT	TT	TT	TT	TT	TT	TT	TT	GG	NN	TT	TT	TT	TT	TT	TT
S5_12270414	A/G	5	12270414	AA	GG	AA	AA	AA	GG	AA	NN	NN	AA	GG	AA	AA	GG	AA	AA	AA	AA	AA	AA	AA	AA	AA	GG	AA	AA	GG	AA	AA	AA	AA	AA	GG	AA	GG	AA	AA	AA	GG	AA	AA	AA	AA	AA	NN	AA
S5_12270424	C/T	5	12270424	CC	TT	CC	CC	CC	CC	CC	CC	CC	CC	TT	CC	CC	TT	CC	CC	CC	CC	CC	CC	CC	CC	CC	CC	CC	CC	TT	CC	CC	CC	CC	CC	CC	CC	TT	CC	CC	CC	CC	CC	CC	CC	TT	CC	NN	CC
S5_12270475	C/A	5	12270475	CC	CC	CC	NN	AA	NN	CC	NN	NN	AA	CC	CC	CC	CC	CC	CC	AA	CC	CC	CC	CC	AA	NN	NN	NN	CC	CC	CC	CC	CC	CC	AA	CC	CC	CC	AA	NN	AA	CC	NN	CC	AA	CC	NN	CC	CC
S5_12270490	G/A	5	12270490	GG	AA	GG	GG	GG	NN	GG	GG	NN	GG	AA	GG	GG	AA	GG	GG	GG	GG	GG	GG	GG	GG	GG	NN	NN	GG	AA	GG	GG	GG	GG	GG	GG	GG	GG	GG	NN	GG	GG	GG	GG	GG	AA	NN	NN	GG
S5_12270570	T/C	5	12270570	TT	TT	CC	TT	TT	TT	TT	TT	TT	TT	TT	TT	TT	TT	TT	CC	TT	CC	TT	TT	TT	TT	TT	TT	NN	TT	TT	TT	TT	TT	TT	TT	TT	TT	TT	TT	TT	TT	TT	NN	TT	NN	TT	NN	NN	NN
S5_12270580	T/C	5	12270580	CC	TT	TT	CC	TT	TT	CC	NN	NN	TT	TT	CC	CC	TT	CC	TT	TT	TT	NN	CC	CC	CC	TT	TT	NN	CC	TT	CC	CC	CC	CC	TT	CC	CC	NN	TT	CC	TT	TT	NN	CC	NN	TT	NN	TT	NN
S5_12270587	G/A	5	12270587	GG	AA	GG	GG	GG	GG	GG	GG	GG	GG	AA	GG	GG	AA	GG	GG	GG	GG	GG	GG	GG	GG	GG	GG	NN	GG	AA	GG	GG	GG	GG	GG	GG	GG	GG	GG	GG	GG	NN	GG	GG	NN	AA	NN	NN	NN
S5_12270602	C/T	5	12270602	CC	CC	CC	CC	CC	CC	CC	CC	CC	CC	CC	CC	CC	CC	CC	CC	CC	CC	CC	CC	CC	CC	CC	CC	NN	CC	CC	CC	CC	CC	CC	CC	CC	CC	CC	CC	CC	CC	CC	CC	CC	NN	CC	NN	CC	NN
S5_12273043	T/C	5	12273043	CC	NN	NN	NN	TT	TT	CC	CC	TT	TT	NN	CC	CC	NN	CC	NN	TT	NN	NN	CC	CC	NN	TT	TT	NN	CC	NN	CC	CC	CC	CC	TT	CC	CC	TT	TT	NN	TT	TT	TT	CC	TT	NN	NN	NN	CC
S5_12273077	A/C	5	12273077	AA	AA	AA	AA	AA	AA	AA	AA	AA	AA	AA	AA	AA	AA	AA	AA	AA	AA	AA	AA	AA	AA	AA	AA	NN	AA	AA	AA	AA	AA	AA	AA	AA	AA	AA	AA	AA	AA	AA	AA	AA	AA	AA	AA	AA	AA
S5_12273089	T/G	5	12273089	GG	TT	TT	NN	TT	TT	GG	GG	TT	TT	TT	GG	GG	TT	GG	TT	TT	TT	NN	GG	NN	NN	TT	TT	NN	GG	TT	GG	NN	NN	GG	TT	GG	GG	TT	TT	NN	TT	TT	TT	GG	TT	TT	NN	TT	GG
S5_12274751	G/C	5	12274751	GG	GG	GG	GG	GG	GG	CC	CC	GG	CC	GG	GG	GG	GG	GG	GG	GG	GG	GG	GG	GG	GG	GG	NN	GG	CC	GG	GG	GG	GG	NN	GG	GG	CC	GG	GG	GG	GG	GG	NN	GG	GG	CC	GG	GG	NN
S5_12275688	C/G	5	12275688	CC	CC	CC	NN	CC	CC	CC	GG	CC	CC	CC	CC	CC	CC	CC	CC	CC	CC	GG	CC	CC	NN	CC	CC	CC	CC	CC	CC	CC	CC	GG	CC	CC	CC	NN	CC	NN	GG	CC	NN	GG	CC	CC	CC	CC	CC
S5_12277329	C/G	5	12277329	CC	GG	CC	CC	NN	CC	CC	CC	CC	CC	NN	CC	CC	NN	GG	CC	CC	CC	NN	CC	CC	NN	CC	CC	CC	GG	CC	CC	CC	CC	NN	CC	NN	GG	NN	NN	CC	CC	CC	CC	NN	CC	CC	NN	NN	CC
S5_12277372	T/G	5	12277372	TT	GG	GG	TT	NN	TT	TT	TT	TT	TT	NN	TT	TT	NN	GG	GG	TT	GG	NN	TT	NN	NN	TT	TT	TT	GG	TT	TT	TT	TT	NN	TT	NN	GG	NN	NN	TT	TT	TT	TT	NN	TT	TT	NN	NN	TT
S5_12277374	T/C	5	12277374	TT	TT	CC	TT	NN	TT	TT	TT	TT	TT	NN	TT	TT	NN	CC	CC	TT	CC	NN	TT	TT	NN	TT	TT	TT	CC	TT	TT	TT	TT	NN	TT	NN	CC	NN	NN	TT	TT	TT	TT	NN	TT	TT	NN	NN	TT
S5_12277376	C/T	5	12277376	CC	NN	TT	CC	NN	CC	CC	CC	CC	CC	NN	CC	CC	NN	TT	TT	CC	TT	NN	CC	NN	NN	CC	CC	CC	TT	CC	CC	CC	CC	NN	CC	NN	TT	NN	NN	CC	CC	CC	CC	NN	CC	CC	NN	NN	CC
S5_12277377	T/A	5	12277377	TT	NN	AA	TT	NN	TT	TT	TT	TT	TT	NN	TT	TT	NN	AA	AA	TT	AA	NN	TT	NN	NN	TT	TT	TT	AA	TT	TT	TT	TT	NN	TT	NN	AA	NN	NN	TT	TT	TT	TT	NN	TT	TT	NN	NN	TT
S5_12277378	G/A	5	12277378	GG	NN	AA	GG	NN	GG	GG	GG	GG	GG	NN	GG	GG	NN	AA	AA	GG	AA	NN	GG	NN	NN	GG	GG	GG	AA	GG	GG	GG	GG	NN	GG	NN	AA	NN	NN	GG	GG	GG	GG	NN	GG	GG	NN	NN	GG
S5_12277379	A/C	5	12277379	AA	NN	CC	AA	NN	AA	AA	AA	AA	AA	NN	AA	AA	NN	CC	CC	AA	CC	NN	AA	NN	NN	AA	AA	AA	CC	AA	AA	AA	AA	NN	AA	NN	CC	NN	NN	AA	AA	AA	AA	NN	AA	AA	NN	NN	AA
S5_12277382	A/T	5	12277382	AA	NN	TT	AA	NN	AA	AA	AA	AA	AA	NN	AA	AA	NN	TT	TT	AA	TT	NN	AA	NN	NN	AA	AA	AA	TT	AA	AA	AA	AA	NN	AA	NN	TT	NN	NN	AA	AA	AA	AA	NN	AA	AA	NN	NN	AA
S5_12277473	C/T	5	12277473	CC	TT	CC	CC	TT	CC	CC	CC	CC	CC	NN	CC	CC	NN	CC	CC	CC	CC	CC	CC	CC	NN	CC	NN	CC	CC	CC	CC	CC	CC	NN	CC	NN	CC	CC	TT	CC	NN	CC	CC	NN	CC	CC	NN	CC	CC
S5_12277726	G/T	5	12277726	GG	TT	TT	GG	NN	GG	GG	GG	GG	GG	GG	GG	GG	NN	GG	TT	GG	TT	NN	GG	GG	GG	NN	NN	GG	GG	GG	GG	GG	GG	GG	GG	GG	GG	GG	NN	NN	GG	GG	GG	GG	NN	GG	NN	GG	NN
S5_12279520	G/C	5	12279520	GG	GG	GG	GG	CC	NN	CC	GG	NN	CC	GG	NN	NN	GG	CC	GG	CC	GG	GG	GG	GG	NN	NN	GG	NN	CC	CC	GG	GG	GG	GG	GG	GG	CC	NN	CC	NN	NN	GG	NN	GG	CC	CC	NN	GG	GG
S5_12291636	G/A	5	12291636	AA	GG	GG	NN	AA	AA	AA	GG	NN	GG	AA	GG	GG	NN	AA	GG	GG	GG	AA	GG	GG	AA	GG	GG	GG	AA	AA	GG	GG	GG	AA	GG	GG	AA	NN	AA	NN	AA	NN	NN	AA	NN	AA	NN	NN	NN
S5_12364699	C/A	5	12364699	CC	CC	CC	CC	CC	CC	CC	CC	NN	CC	CC	CC	CC	CC	CC	CC	AA	CC	CC	CC	CC	CC	CC	CC	CC	CC	CC	CC	CC	CC	CC	CC	CC	CC	CC	CC	NN	CC	CC	CC	CC	AA	CC	NN	CC	CC
S5_12364779	C/A	5	12364779	CC	CC	AA	CC	CC	CC	CC	CC	CC	CC	CC	CC	CC	CC	CC	AA	CC	AA	CC	CC	CC	CC	CC	CC	CC	CC	CC	CC	CC	CC	CC	CC	CC	CC	CC	CC	CC	CC	CC	CC	CC	CC	AA	CC	CC	CC
S5_12364814	C/T	5	12364814	CC	CC	CC	CC	CC	CC	CC	CC	NN	CC	CC	CC	CC	CC	CC	CC	TT	CC	CC	CC	CC	CC	CC	CC	CC	CC	CC	CC	CC	CC	CC	CC	CC	CC	CC	CC	CC	CC	CC	CC	CC	TT	CC	CC	CC	CC
S5_12364819	C/T	5	12364819	CC	CC	CC	CC	CC	CC	CC	CC	NN	CC	CC	CC	CC	CC	CC	CC	TT	CC	CC	CC	CC	CC	CC	CC	CC	CC	CC	CC	CC	CC	CC	CC	CC	CC	CC	CC	CC	CC	CC	CC	CC	TT	CC	CC	CC	CC
S5_12375954	G/A	5	12375954	NN	NN	GG	GG	AA	AA	GG	AA	GG	GG	GG	GG	GG	AA	GG	GG	GG	GG	GG	GG	GG	GG	GG	NN	GG	GG	AA	GG	GG	GG	NN	GG	GG	GG	GG	AA	GG	NN	GG	GG	GG	GG	AA	GG	NN	GG
S5_12376633	G/T	5	12376633	NN	TT	GG	NN	TT	TT	TT	NN	TT	TT	TT	GG	GG	TT	GG	GG	GG	GG	NN	TT	TT	NN	GG	NN	TT	TT	GG	GG	TT	TT	NN	TT	TT	TT	TT	TT	NN	NN	NN	NN	TT	GG	TT	TT	GG	NN
S5_12381624	T/C	5	12381624	CC	TT	TT	CC	CC	TT	TT	CC	TT	TT	TT	TT	TT	TT	CC	TT	NN	TT	NN	CC	TT	CC	CC	CC	CC	TT	TT	TT	CC	CC	CC	CC	TT	TT	CC	CC	NN	CC	CC	NN	CC	CC	NN	NN	NN	NN
S5_12381768	G/A	5	12381768	AA	GG	GG	AA	AA	GG	GG	AA	NN	GG	GG	GG	GG	GG	AA	GG	AA	GG	AA	AA	AA	AA	AA	AA	AA	GG	GG	GG	AA	AA	AA	AA	AA	GG	NN	AA	AA	AA	NN	NN	AA	AA	AA	NN	AA	NN
S5_12382489	G/A	5	12382489	AA	GG	GG	GG	GG	GG	GG	GG	GG	GG	GG	GG	GG	GG	GG	GG	GG	GG	GG	GG	GG	GG	GG	GG	GG	AA	GG	GG	GG	GG	GG	GG	GG	AA	GG	GG	GG	GG	GG	GG	GG	GG	GG	NN	GG	GG
S5_12382504	T/G	5	12382504	TT	GG	TT	TT	TT	TT	TT	TT	TT	TT	TT	GG	GG	GG	TT	TT	TT	TT	TT	TT	TT	TT	TT	TT	TT	TT	TT	TT	TT	TT	TT	TT	TT	TT	TT	TT	TT	TT	TT	TT	TT	TT	TT	TT	TT	TT
S5_12383602	A/G	5	12383602	GG	AA	AA	AA	AA	AA	GG	NN	AA	AA	GG	AA	AA	AA	AA	AA	AA	AA	AA	AA	AA	AA	AA	AA	NN	GG	AA	AA	AA	AA	AA	AA	AA	GG	NN	AA	AA	AA	AA	AA	AA	AA	AA	NN	NN	AA
S5_12383622	C/G	5	12383622	CC	NN	GG	CC	CC	CC	CC	CC	NN	CC	CC	CC	CC	CC	CC	GG	GG	GG	CC	CC	CC	CC	CC	CC	NN	CC	CC	CC	CC	CC	CC	CC	CC	CC	NN	CC	CC	CC	CC	CC	CC	GG	CC	NN	NN	CC
S5_12383704	T/C	5	12383704	CC	CC	TT	TT	TT	TT	CC	TT	TT	TT	CC	TT	TT	CC	TT	TT	TT	TT	TT	TT	TT	TT	TT	TT	TT	CC	TT	TT	TT	TT	TT	TT	TT	CC	TT	TT	TT	TT	TT	TT	TT	TT	TT	NN	TT	TT
S5_12383779	A/T	5	12383779	AA	TT	TT	AA	AA	AA	TT	NN	NN	AA	TT	AA	AA	TT	AA	TT	TT	TT	AA	AA	AA	AA	NN	AA	AA	TT	AA	AA	AA	AA	AA	AA	AA	TT	AA	AA	AA	AA	NN	NN	AA	NN	AA	AA	AA	AA
S5_12385587	G/C	5	12385587	GG	CC	GG	GG	GG	GG	GG	GG	GG	GG	GG	CC	CC	CC	GG	GG	GG	GG	GG	GG	GG	GG	GG	GG	GG	GG	GG	GG	GG	GG	GG	GG	GG	GG	GG	GG	NN	GG	GG	GG	GG	NN	GG	GG	NN	GG
S5_12385613	T/C	5	12385613	TT	CC	TT	CC	TT	TT	CC	TT	NN	TT	TT	CC	CC	CC	CC	TT	TT	TT	NN	CC	CC	TT	NN	TT	CC	TT	CC	TT	CC	CC	TT	CC	CC	TT	NN	TT	NN	TT	TT	NN	TT	NN	CC	TT	CC	NN
S5_12387204	T/C	5	12387204	TT	TT	TT	TT	TT	TT	TT	TT	TT	TT	TT	TT	TT	TT	TT	TT	TT	NN	TT	TT	TT	NN	TT	TT	NN	TT	TT	TT	NN	CC	TT	CC	TT	TT	NN	TT	NN	NN	TT	TT	TT	TT	TT	TT	TT	NN
S5_12387387	G/C	5	12387387	GG	CC	GG	NN	GG	CC	GG	GG	GG	GG	GG	CC	CC	CC	GG	GG	GG	GG	GG	CC	NN	NN	GG	GG	CC	GG	CC	GG	CC	CC	NN	CC	GG	GG	NN	GG	GG	GG	GG	GG	GG	GG	GG	GG	NN	CC
S5_12387399	G/A	5	12387399	GG	GG	GG	GG	GG	GG	GG	GG	GG	GG	GG	AA	AA	GG	GG	GG	GG	GG	GG	GG	GG	GG	GG	GG	GG	GG	GG	GG	GG	GG	GG	GG	GG	GG	NN	GG	GG	GG	GG	GG	GG	GG	GG	GG	NN	GG
S5_12387414	G/A	5	12387414	GG	GG	GG	NN	GG	AA	GG	GG	GG	GG	GG	GG	GG	GG	GG	GG	GG	GG	GG	GG	NN	NN	GG	GG	AA	GG	AA	GG	AA	AA	GG	AA	GG	GG	GG	GG	GG	GG	GG	GG	GG	GG	GG	GG	GG	AA
S5_12387970	A/G	5	12387970	AA	GG	AA	NN	AA	GG	AA	AA	NN	AA	AA	AA	AA	GG	AA	AA	AA	AA	NN	GG	GG	NN	AA	AA	GG	AA	GG	AA	GG	NN	AA	GG	GG	AA	NN	AA	AA	AA	AA	AA	AA	AA	AA	AA	AA	NN
S5_12387978	G/T	5	12387978	GG	TT	GG	GG	GG	GG	GG	GG	GG	GG	GG	TT	TT	TT	GG	GG	GG	GG	GG	TT	GG	NN	NN	GG	TT	GG	GG	GG	TT	NN	GG	TT	GG	GG	NN	GG	GG	GG	GG	GG	GG	GG	GG	GG	NN	NN
S5_12387979	C/A	5	12387979	CC	AA	CC	CC	CC	CC	CC	CC	CC	CC	CC	AA	AA	AA	CC	CC	CC	CC	CC	AA	CC	NN	NN	CC	AA	CC	CC	CC	AA	NN	CC	AA	CC	CC	NN	CC	CC	CC	CC	CC	CC	CC	CC	CC	NN	NN
S5_12387988	C/T	5	12387988	CC	CC	CC	CC	CC	CC	CC	CC	CC	CC	CC	TT	TT	CC	CC	CC	CC	CC	CC	CC	CC	CC	NN	CC	CC	CC	CC	CC	CC	CC	CC	CC	CC	CC	NN	CC	CC	CC	CC	CC	CC	CC	CC	CC	NN	NN
S5_12388000	A/G	5	12388000	AA	GG	AA	NN	AA	GG	AA	AA	NN	AA	AA	GG	GG	GG	AA	AA	AA	AA	NN	GG	GG	NN	NN	AA	GG	AA	GG	AA	GG	NN	AA	GG	GG	AA	GG	AA	AA	AA	AA	AA	AA	AA	AA	AA	NN	GG
S5_12388148	T/G	5	12388148	TT	TT	TT	TT	TT	NN	TT	TT	TT	TT	TT	GG	GG	TT	TT	TT	TT	NN	TT	TT	TT	TT	TT	TT	TT	TT	NN	TT	TT	TT	TT	TT	TT	TT	NN	TT	TT	TT	TT	TT	TT	TT	TT	NN	NN	NN
S5_12388155	C/A	5	12388155	CC	CC	CC	CC	CC	NN	CC	CC	CC	CC	CC	AA	AA	CC	CC	CC	CC	NN	CC	CC	CC	CC	CC	CC	CC	CC	NN	CC	CC	CC	CC	CC	CC	CC	NN	CC	CC	CC	CC	CC	CC	CC	CC	NN	NN	NN
S5_12389455	G/A	5	12389455	GG	AA	GG	NN	GG	AA	GG	GG	GG	GG	GG	AA	AA	AA	GG	GG	GG	GG	GG	AA	GG	NN	GG	GG	AA	GG	AA	GG	NN	AA	NN	AA	GG	GG	AA	GG	GG	GG	GG	GG	GG	GG	GG	GG	GG	AA
S5_12389482	G/C	5	12389482	GG	CC	GG	NN	GG	CC	GG	GG	GG	GG	GG	CC	CC	CC	GG	GG	GG	GG	GG	CC	GG	NN	GG	GG	CC	GG	CC	GG	NN	CC	NN	CC	GG	GG	CC	GG	GG	GG	GG	GG	GG	GG	GG	GG	GG	CC
S5_12389533	G/T	5	12389533	GG	TT	GG	NN	GG	TT	GG	GG	NN	GG	GG	TT	TT	TT	GG	GG	GG	GG	GG	TT	NN	NN	GG	NN	TT	GG	TT	GG	NN	TT	GG	GG	TT	GG	NN	GG	GG	GG	GG	GG	GG	GG	GG	GG	NN	TT
S5_12389562	T/A	5	12389562	TT	AA	TT	NN	TT	AA	TT	TT	TT	TT	TT	AA	AA	AA	TT	TT	TT	TT	TT	AA	NN	NN	TT	NN	AA	TT	AA	TT	NN	AA	TT	TT	TT	TT	NN	TT	TT	TT	TT	TT	TT	TT	TT	TT	NN	AA
S5_12389571	T/C	5	12389571	TT	CC	TT	NN	TT	CC	TT	TT	TT	TT	TT	CC	CC	CC	TT	TT	TT	TT	TT	CC	NN	NN	TT	NN	CC	TT	CC	TT	NN	CC	TT	TT	TT	TT	NN	TT	TT	TT	TT	TT	TT	TT	TT	TT	NN	CC
S5_12389572	T/C	5	12389572	TT	TT	TT	TT	TT	TT	TT	TT	TT	TT	NN	CC	CC	TT	TT	TT	TT	TT	TT	TT	TT	TT	TT	NN	TT	TT	TT	TT	TT	TT	TT	TT	TT	TT	NN	TT	TT	TT	TT	TT	TT	TT	TT	TT	NN	TT
S5_12399329	T/C	5	12399329	TT	NN	CC	NN	NN	TT	CC	TT	NN	TT	TT	TT	TT	TT	TT	CC	TT	CC	NN	TT	NN	NN	TT	NN	TT	CC	TT	CC	TT	NN	NN	CC	CC	CC	NN	NN	TT	NN	NN	NN	CC	NN	TT	NN	NN	TT
S5_12399358	A/C	5	12399358	AA	NN	CC	NN	NN	AA	CC	AA	NN	AA	AA	AA	AA	AA	AA	CC	AA	CC	NN	AA	NN	NN	AA	NN	AA	CC	AA	CC	AA	NN	NN	CC	CC	CC	NN	NN	AA	NN	NN	NN	CC	NN	AA	NN	NN	AA
S2_3942492	G/A	2	3942492	NN	GG	GG	NN	AA	GG	GG	AA	NN	GG	GG	GG	NN	NN	GG	GG	GG	NN	NN	GG	GG	GG	GG	NN	NN	GG	GG	GG	AA	NN	NN	GG	AA	GG	GG	AA	NN	GG	GG	GG	AA	AA	GG	NN	NN	NN
S2_3942521	C/G	2	3942521	NN	CC	CC	NN	CC	CC	GG	CC	NN	CC	CC	CC	CC	NN	CC	CC	CC	NN	NN	CC	CC	CC	NN	NN	NN	CC	CC	CC	CC	NN	CC	CC	CC	CC	CC	CC	NN	CC	CC	CC	CC	CC	CC	NN	CC	CC
S2_3969097	C/A	2	3969097	NN	CC	CC	CC	CC	CC	CC	NN	NN	CC	CC	CC	CC	CC	CC	CC	CC	CC	CC	CC	CC	CC	NN	CC	CC	CC	CC	CC	CC	CC	NN	CC	CC	CC	CC	CC	NN	CC	CC	CC	CC	CC	CC	CC	CC	NN
S2_3969098	C/T	2	3969098	NN	CC	CC	CC	TT	CC	CC	CC	NN	CC	TT	CC	CC	CC	CC	CC	CC	CC	CC	CC	CC	CC	CC	TT	CC	CC	CC	CC	CC	CC	CC	CC	TT	CC	CC	TT	NN	CC	CC	CC	CC	TT	CC	NN	NN	CC
S2_3969103	T/C	2	3969103	NN	TT	TT	TT	CC	TT	TT	TT	NN	TT	CC	TT	TT	TT	TT	TT	TT	TT	TT	TT	TT	TT	TT	CC	TT	TT	NN	TT	TT	TT	TT	TT	CC	TT	TT	CC	NN	TT	TT	TT	TT	CC	TT	NN	NN	TT
S2_3969138	G/C	2	3969138	NN	GG	GG	GG	GG	GG	GG	NN	NN	GG	GG	GG	GG	GG	GG	GG	GG	GG	GG	GG	GG	GG	NN	GG	GG	GG	GG	GG	GG	GG	NN	GG	GG	GG	GG	GG	NN	GG	GG	GG	GG	GG	GG	GG	GG	NN
S2_3972352	T/C	2	3972352	NN	TT	TT	NN	CC	NN	NN	NN	NN	TT	TT	TT	TT	TT	TT	TT	TT	TT	NN	TT	TT	TT	NN	TT	NN	TT	TT	TT	NN	NN	NN	TT	NN	NN	TT	CC	NN	TT	TT	TT	TT	NN	TT	NN	NN	NN
S2_3972573	G/C	2	3972573	GG	GG	GG	GG	GG	GG	GG	GG	GG	GG	GG	GG	GG	GG	NN	GG	GG	GG	GG	GG	GG	GG	GG	GG	GG	GG	GG	GG	GG	GG	GG	GG	GG	GG	GG	GG	GG	GG	GG	CC	GG	GG	GG	GG	GG	GG
S2_3973400	T/C	2	3973400	TT	TT	TT	CC	CC	CC	TT	NN	CC	TT	TT	TT	TT	TT	TT	TT	TT	TT	TT	TT	CC	TT	NN	TT	TT	TT	TT	TT	CC	CC	CC	TT	TT	CC	TT	CC	TT	NN	TT	CC	CC	CC	TT	NN	NN	NN
S2_3973418	T/C	2	3973418	TT	TT	TT	CC	TT	CC	TT	TT	TT	TT	TT	TT	TT	TT	TT	TT	TT	TT	TT	TT	CC	TT	TT	TT	TT	TT	TT	TT	CC	CC	TT	TT	TT	CC	TT	TT	TT	NN	TT	TT	TT	TT	TT	NN	TT	TT
S2_3974197	C/G	2	3974197	CC	GG	CC	CC	GG	CC	CC	CC	CC	CC	CC	CC	CC	CC	CC	CC	CC	CC	GG	CC	CC	CC	CC	CC	CC	CC	CC	CC	GG	GG	GG	CC	CC	CC	GG	GG	CC	NN	CC	CC	GG	CC	CC	NN	NN	NN
S2_3974200	C/T	2	3974200	CC	CC	CC	CC	CC	CC	CC	CC	CC	CC	CC	CC	CC	CC	CC	CC	CC	CC	CC	CC	CC	CC	CC	CC	CC	CC	CC	CC	CC	CC	CC	CC	CC	CC	CC	CC	CC	NN	CC	CC	CC	CC	CC	CC	CC	NN
S2_3974207	T/C	2	3974207	TT	TT	TT	TT	CC	TT	TT	TT	TT	TT	TT	TT	TT	TT	TT	TT	TT	TT	TT	TT	TT	TT	TT	TT	TT	TT	TT	TT	CC	CC	CC	TT	TT	TT	NN	CC	TT	NN	TT	TT	CC	TT	TT	TT	TT	NN
S2_3974297	A/G	2	3974297	AA	AA	AA	AA	AA	AA	AA	AA	AA	GG	AA	AA	AA	AA	AA	AA	AA	AA	NN	AA	AA	AA	AA	AA	GG	AA	AA	AA	AA	AA	AA	GG	AA	AA	AA	AA	AA	AA	AA	AA	AA	GG	GG	AA	AA	NN
S2_3974305	C/T	2	3974305	CC	TT	CC	TT	CC	TT	TT	CC	NN	CC	TT	CC	CC	CC	CC	CC	CC	CC	NN	CC	TT	CC	CC	TT	CC	CC	TT	TT	CC	CC	CC	CC	TT	TT	NN	CC	TT	TT	TT	CC	CC	CC	CC	TT	NN	CC
S2_3974322	A/G	2	3974322	AA	AA	AA	AA	GG	AA	AA	AA	AA	AA	AA	AA	AA	AA	AA	AA	AA	AA	NN	AA	AA	AA	AA	AA	AA	AA	AA	AA	GG	GG	NN	AA	AA	AA	NN	GG	AA	AA	AA	AA	GG	AA	AA	AA	AA	AA
S2_3974387	G/A	2	3974387	NN	GG	AA	GG	GG	GG	GG	NN	NN	GG	GG	AA	AA	GG	AA	AA	AA	AA	GG	GG	GG	AA	NN	GG	GG	AA	GG	GG	GG	GG	GG	GG	NN	GG	GG	GG	GG	GG	GG	GG	GG	GG	GG	GG	GG	NN
S2_3974499	C/T	2	3974499	CC	CC	CC	CC	CC	CC	CC	CC	CC	TT	CC	CC	CC	CC	CC	CC	CC	CC	CC	CC	CC	CC	CC	CC	TT	CC	CC	CC	CC	CC	CC	TT	TT	CC	CC	CC	CC	CC	CC	CC	CC	TT	TT	NN	CC	CC
S2_3974547	G/A	2	3974547	GG	GG	GG	NN	GG	GG	GG	NN	GG	AA	GG	GG	GG	NN	GG	GG	GG	GG	GG	GG	GG	GG	NN	GG	AA	GG	GG	GG	NN	NN	GG	AA	AA	GG	GG	GG	NN	GG	GG	GG	GG	NN	AA	NN	NN	GG
S2_3974595	G/A	2	3974595	GG	GG	GG	AA	GG	GG	GG	NN	GG	GG	GG	GG	GG	NN	GG	GG	GG	GG	GG	NN	GG	GG	NN	GG	GG	GG	GG	GG	AA	AA	GG	GG	GG	GG	GG	GG	NN	GG	GG	GG	GG	NN	GG	NN	NN	GG
S2_3974601	C/T	2	3974601	TT	TT	TT	CC	CC	CC	CC	CC	NN	CC	CC	TT	TT	NN	TT	TT	TT	TT	TT	CC	TT	TT	NN	CC	CC	TT	CC	CC	CC	CC	CC	CC	CC	CC	TT	CC	NN	CC	CC	CC	CC	NN	CC	NN	NN	NN
S2_3974915	C/A	2	3974915	CC	CC	CC	CC	CC	AA	AA	NN	AA	AA	AA	CC	CC	NN	CC	CC	CC	CC	CC	AA	AA	CC	AA	AA	AA	CC	AA	AA	AA	AA	NN	AA	CC	CC	CC	CC	AA	CC	CC	CC	AA	NN	AA	NN	AA	AA
S2_3974918	G/C	2	3974918	GG	GG	GG	GG	GG	CC	CC	NN	CC	CC	CC	GG	GG	NN	GG	GG	GG	GG	GG	CC	CC	GG	CC	CC	CC	GG	CC	CC	CC	CC	NN	CC	GG	GG	GG	GG	CC	GG	GG	GG	CC	NN	CC	NN	CC	CC
S2_3974920	A/G	2	3974920	AA	AA	AA	AA	AA	GG	GG	NN	GG	GG	GG	AA	AA	NN	AA	AA	AA	AA	AA	GG	GG	AA	GG	GG	GG	AA	GG	GG	GG	GG	NN	GG	AA	AA	AA	AA	GG	AA	AA	AA	GG	NN	GG	NN	GG	GG
S2_3974921	A/G	2	3974921	AA	AA	AA	AA	AA	GG	GG	NN	GG	NN	GG	AA	AA	NN	AA	AA	AA	AA	AA	GG	GG	AA	GG	GG	GG	AA	GG	GG	GG	GG	NN	GG	AA	AA	AA	AA	GG	AA	AA	AA	GG	NN	GG	NN	GG	GG
S2_3975033	A/G	2	3975033	AA	GG	AA	GG	AA	GG	AA	AA	AA	AA	AA	AA	AA	AA	AA	AA	AA	AA	GG	AA	AA	AA	GG	GG	AA	AA	AA	AA	AA	AA	NN	AA	GG	GG	GG	AA	AA	GG	GG	GG	AA	GG	AA	NN	NN	NN
S2_3975034	G/T	2	3975034	GG	TT	GG	TT	GG	TT	GG	GG	GG	GG	GG	GG	GG	GG	GG	GG	GG	GG	TT	GG	GG	GG	TT	TT	GG	GG	GG	GG	GG	GG	NN	GG	TT	TT	TT	GG	GG	TT	TT	TT	GG	TT	GG	NN	NN	NN
S2_3975035	A/G	2	3975035	AA	GG	AA	GG	AA	GG	AA	AA	AA	AA	AA	AA	AA	AA	AA	AA	AA	AA	GG	AA	AA	AA	GG	GG	AA	AA	AA	AA	AA	AA	NN	AA	GG	GG	GG	AA	AA	GG	GG	GG	AA	GG	AA	NN	NN	NN
S2_3975089	C/T	2	3975089	CC	CC	CC	CC	CC	CC	CC	CC	CC	CC	CC	CC	CC	CC	CC	CC	CC	CC	CC	CC	CC	CC	TT	CC	CC	CC	CC	CC	CC	CC	NN	CC	TT	TT	TT	CC	CC	TT	TT	CC	CC	TT	CC	CC	NN	NN
S2_3975893	T/C	2	3975893	NN	CC	TT	CC	NN	TT	NN	TT	NN	TT	CC	TT	TT	NN	TT	TT	CC	CC	CC	TT	CC	TT	CC	TT	NN	TT	NN	NN	TT	TT	CC	TT	CC	CC	TT	NN	NN	CC	CC	CC	NN	TT	TT	NN	NN	CC
S2_3975899	G/A	2	3975899	NN	GG	GG	GG	NN	GG	NN	GG	NN	GG	GG	GG	GG	NN	GG	GG	GG	GG	GG	AA	GG	GG	GG	AA	NN	GG	NN	NN	GG	GG	GG	GG	GG	GG	NN	NN	NN	GG	GG	GG	NN	GG	GG	NN	NN	GG
S2_3975903	G/A/T	2	3975903	GG	AA	GG	AA	NN	GG	GG	GG	AA	GG	AA	GG	GG	GG	GG	GG	TT	TT	AA	GG	AA	GG	TT	GG	NN	GG	NN	NN	GG	GG	TT	GG	NN	AA	GG	NN	NN	NN	NN	AA	NN	GG	GG	NN	NN	NN
S2_3975904	T/C	2	3975904	TT	TT	TT	TT	NN	TT	CC	TT	TT	TT	TT	TT	TT	CC	TT	TT	TT	TT	TT	CC	TT	TT	TT	NN	NN	TT	NN	NN	TT	TT	TT	TT	TT	TT	TT	NN	NN	TT	TT	TT	NN	TT	TT	NN	TT	TT
S2_3975907	G/C/A	2	3975907	GG	AA	GG	GG	NN	GG	GG	GG	NN	GG	AA	GG	GG	GG	GG	GG	CC	CC	AA	GG	GG	GG	CC	GG	NN	GG	NN	NN	GG	GG	CC	GG	NN	AA	GG	NN	NN	NN	NN	AA	NN	GG	GG	NN	AA	AA
S2_3975910	C/A/T	2	3975910	CC	AA	CC	CC	NN	CC	CC	CC	NN	CC	AA	CC	CC	CC	CC	CC	CC	CC	AA	CC	CC	CC	CC	CC	NN	CC	NN	NN	CC	CC	CC	CC	NN	AA	CC	NN	NN	NN	NN	AA	NN	CC	CC	NN	NN	AA
S2_3990159	G/T	2	3990159	TT	GG	TT	NN	TT	TT	TT	TT	GG	TT	GG	TT	TT	GG	TT	TT	TT	GG	GG	NN	GG	TT	GG	TT	TT	TT	GG	GG	TT	TT	GG	TT	GG	GG	NN	TT	TT	GG	GG	GG	GG	TT	TT	NN	NN	GG
S2_3990183	T/G	2	3990183	TT	TT	TT	TT	TT	TT	TT	TT	TT	TT	TT	TT	TT	GG	TT	TT	TT	TT	TT	GG	TT	TT	TT	TT	TT	TT	TT	TT	TT	TT	TT	TT	TT	TT	TT	TT	TT	TT	TT	TT	TT	TT	TT	TT	TT	TT
S2_3990193	C/A	2	3990193	AA	CC	AA	CC	AA	AA	AA	AA	CC	AA	CC	AA	AA	CC	AA	AA	AA	CC	CC	CC	CC	AA	CC	AA	AA	AA	CC	CC	AA	AA	CC	AA	CC	CC	CC	AA	AA	CC	CC	CC	CC	AA	AA	NN	NN	CC
S2_3990210	T/C	2	3990210	TT	TT	TT	CC	TT	TT	TT	TT	TT	TT	TT	TT	TT	TT	TT	TT	TT	TT	TT	CC	CC	TT	TT	TT	TT	TT	TT	TT	TT	TT	TT	NN	TT	TT	NN	TT	TT	TT	TT	TT	TT	TT	TT	NN	TT	TT
S2_4041390	G/C	2	4041390	NN	GG	GG	NN	GG	GG	GG	GG	NN	NN	NN	GG	GG	NN	GG	GG	GG	GG	GG	GG	GG	GG	GG	NN	NN	GG	NN	NN	GG	GG	NN	NN	GG	NN	GG	GG	CC	NN	CC	CC	NN	GG	NN	NN	GG	GG
S2_4046004	G/A	2	4046004	AA	NN	GG	NN	NN	NN	NN	NN	NN	NN	NN	GG	GG	GG	GG	GG	NN	NN	NN	NN	NN	GG	NN	NN	NN	GG	NN	NN	NN	NN	NN	NN	NN	AA	NN	NN	NN	AA	NN	NN	NN	NN	NN	NN	NN	NN
S2_4046390	A/C	2	4046390	CC	CC	AA	CC	NN	NN	NN	AA	AA	NN	AA	AA	AA	AA	AA	AA	AA	CC	NN	CC	AA	AA	CC	CC	NN	AA	CC	CC	NN	NN	AA	NN	NN	CC	NN	NN	CC	CC	NN	CC	AA	AA	NN	CC	NN	AA
S2_4046396	T/C	2	4046396	CC	CC	TT	CC	NN	NN	NN	TT	TT	NN	TT	TT	TT	TT	TT	TT	TT	CC	NN	CC	TT	TT	CC	CC	NN	TT	CC	CC	NN	NN	TT	NN	NN	CC	NN	NN	CC	CC	NN	CC	TT	TT	NN	CC	NN	TT
S2_4046430	C/T	2	4046430	CC	CC	CC	CC	TT	TT	TT	NN	CC	TT	CC	CC	CC	CC	CC	CC	CC	CC	TT	TT	TT	CC	NN	CC	TT	CC	CC	CC	TT	TT	NN	TT	TT	CC	TT	TT	CC	CC	TT	TT	CC	CC	TT	CC	NN	CC
S2_4046476	A/C	2	4046476	AA	CC	AA	CC	AA	AA	AA	AA	AA	AA	AA	AA	AA	AA	AA	AA	AA	CC	AA	AA	AA	AA	NN	CC	AA	AA	CC	CC	AA	AA	AA	AA	AA	CC	AA	AA	AA	CC	AA	AA	AA	AA	AA	CC	NN	AA
S2_4050745	C/T	2	4050745	CC	NN	TT	CC	CC	CC	CC	CC	CC	CC	CC	TT	TT	TT	TT	TT	NN	CC	CC	CC	CC	TT	CC	NN	CC	TT	CC	CC	CC	CC	CC	CC	CC	CC	CC	CC	CC	NN	CC	CC	CC	NN	NN	CC	CC	NN
S2_4050886	C/T	2	4050886	NN	CC	CC	CC	CC	CC	CC	CC	NN	CC	CC	CC	CC	NN	CC	CC	CC	CC	NN	CC	CC	CC	CC	CC	CC	CC	CC	CC	CC	CC	CC	CC	CC	CC	CC	CC	CC	CC	CC	CC	CC	CC	CC	CC	CC	NN
S2_4050906	C/T	2	4050906	NN	CC	CC	CC	CC	CC	CC	NN	CC	CC	CC	CC	CC	NN	CC	CC	NN	CC	NN	CC	CC	CC	CC	CC	CC	CC	CC	CC	CC	CC	CC	CC	CC	CC	CC	CC	CC	CC	CC	CC	CC	CC	CC	CC	CC	NN
S2_4051202	T/C	2	4051202	TT	NN	TT	CC	CC	TT	TT	NN	NN	TT	CC	TT	TT	TT	TT	TT	TT	TT	TT	TT	TT	TT	TT	TT	NN	TT	TT	TT	TT	TT	TT	TT	NN	TT	TT	CC	CC	CC	TT	TT	TT	TT	TT	NN	TT	NN
S2_4051231	A/G	2	4051231	AA	NN	AA	AA	AA	AA	AA	AA	AA	AA	AA	AA	AA	AA	AA	AA	AA	AA	AA	AA	AA	AA	AA	AA	NN	AA	AA	AA	AA	AA	AA	AA	NN	GG	AA	AA	AA	AA	AA	AA	AA	AA	AA	NN	AA	NN
S2_4051246	C/T	2	4051246	CC	NN	CC	TT	CC	CC	CC	CC	CC	CC	TT	CC	CC	CC	CC	CC	CC	CC	CC	CC	CC	CC	CC	CC	NN	CC	CC	CC	CC	CC	CC	CC	NN	CC	CC	CC	CC	CC	CC	CC	CC	CC	CC	NN	CC	NN
S2_4051274	C/G	2	4051274	GG	CC	CC	CC	CC	GG	GG	CC	CC	GG	CC	CC	CC	CC	CC	CC	NN	CC	GG	GG	GG	CC	NN	CC	GG	CC	CC	CC	CC	CC	CC	GG	GG	CC	NN	CC	CC	CC	NN	CC	CC	CC	NN	CC	NN	GG
S2_4051824	A/C/T	2	4051824	CC	CC	AA	CC	NN	NN	CC	NN	NN	CC	CC	AA	AA	AA	AA	AA	NN	NN	CC	TT	AA	AA	CC	AA	CC	AA	AA	AA	NN	AA	CC	CC	NN	AA	CC	NN	NN	NN	CC	CC	CC	AA	CC	CC	TT	NN
S2_4051883	C/T	2	4051883	CC	CC	CC	CC	TT	TT	CC	NN	NN	CC	CC	NN	NN	CC	CC	CC	CC	TT	CC	CC	CC	CC	CC	CC	CC	NN	CC	CC	TT	TT	CC	CC	TT	CC	CC	TT	NN	TT	CC	CC	CC	CC	CC	CC	CC	TT
S2_4051885	G/A	2	4051885	GG	GG	GG	GG	AA	AA	GG	NN	NN	GG	GG	GG	GG	GG	GG	GG	GG	AA	GG	GG	GG	GG	GG	GG	GG	GG	GG	GG	AA	AA	GG	GG	AA	GG	GG	AA	NN	AA	GG	GG	GG	GG	GG	GG	GG	AA
S2_4052003	G/C	2	4052003	GG	GG	CC	GG	GG	GG	GG	NN	GG	GG	GG	CC	CC	CC	CC	CC	NN	GG	GG	GG	GG	NN	NN	CC	GG	CC	CC	CC	CC	CC	GG	GG	GG	GG	GG	GG	GG	GG	GG	GG	GG	CC	GG	GG	NN	NN
S2_4052024	C/T	2	4052024	TT	TT	CC	TT	CC	CC	CC	CC	CC	CC	TT	CC	CC	CC	CC	CC	NN	CC	CC	CC	CC	NN	CC	CC	CC	CC	CC	CC	CC	CC	NN	CC	CC	TT	CC	CC	CC	CC	CC	CC	TT	CC	CC	TT	CC	NN
S2_4052131	T/C	2	4052131	NN	NN	CC	NN	NN	TT	NN	NN	TT	TT	NN	CC	CC	NN	CC	CC	CC	TT	TT	TT	TT	CC	NN	CC	TT	CC	CC	CC	TT	NN	TT	TT	TT	TT	NN	NN	TT	TT	TT	NN	TT	CC	TT	NN	NN	CC
S2_4052135	C/A	2	4052135	NN	NN	AA	NN	NN	CC	NN	NN	CC	CC	NN	AA	AA	NN	AA	AA	AA	CC	CC	CC	CC	AA	NN	AA	CC	AA	AA	AA	CC	NN	CC	CC	CC	CC	NN	NN	CC	CC	CC	NN	CC	AA	CC	NN	NN	AA
S2_4052283	G/C	2	4052283	NN	GG	GG	GG	GG	GG	GG	GG	GG	CC	GG	GG	GG	NN	GG	GG	GG	GG	CC	GG	GG	GG	GG	GG	CC	GG	GG	GG	GG	GG	NN	CC	GG	NN	NN	GG	GG	GG	CC	GG	GG	GG	CC	NN	GG	GG
S2_4052345	A/G	2	4052345	NN	AA	AA	AA	AA	AA	AA	AA	AA	GG	AA	AA	AA	NN	AA	AA	AA	AA	GG	AA	AA	AA	AA	AA	GG	AA	AA	AA	AA	AA	NN	GG	NN	GG	NN	AA	AA	NN	GG	AA	NN	NN	AA	AA	AA	AA
S2_4052375	G/A	2	4052375	NN	GG	GG	GG	GG	GG	GG	GG	GG	GG	GG	GG	GG	NN	GG	GG	GG	GG	GG	GG	GG	GG	GG	GG	GG	GG	GG	GG	GG	GG	NN	GG	NN	GG	GG	GG	GG	NN	GG	GG	NN	NN	GG	GG	GG	GG
S2_4052629	C/A	2	4052629	CC	CC	CC	CC	AA	AA	AA	CC	CC	NN	CC	CC	CC	CC	CC	CC	CC	CC	NN	CC	CC	CC	NN	AA	NN	CC	AA	AA	CC	CC	CC	NN	CC	NN	CC	AA	CC	NN	NN	CC	CC	CC	NN	CC	NN	CC
S2_4052688	G/A	2	4052688	GG	GG	AA	NN	GG	GG	GG	GG	GG	GG	GG	AA	AA	AA	AA	AA	NN	GG	NN	GG	GG	AA	GG	GG	GG	AA	NN	NN	GG	GG	GG	GG	GG	GG	GG	GG	NN	NN	GG	GG	GG	NN	GG	GG	GG	AA
S2_4052709	A/G	2	4052709	GG	GG	AA	NN	AA	AA	AA	AA	GG	AA	GG	AA	AA	AA	AA	AA	NN	AA	GG	GG	AA	AA	NN	AA	AA	AA	AA	AA	AA	AA	AA	AA	AA	AA	AA	AA	AA	GG	AA	AA	AA	AA	AA	GG	NN	NN
S2_4052712	A/C	2	4052712	CC	CC	AA	NN	CC	CC	CC	AA	CC	AA	CC	AA	AA	AA	AA	AA	NN	AA	CC	CC	AA	AA	CC	CC	AA	AA	CC	CC	AA	AA	AA	AA	AA	AA	AA	CC	AA	CC	AA	AA	AA	CC	AA	CC	CC	NN
S2_4052714	A/G	2	4052714	AA	AA	GG	NN	AA	AA	AA	AA	AA	AA	AA	GG	GG	GG	GG	GG	NN	AA	AA	AA	AA	GG	AA	AA	AA	GG	AA	AA	AA	AA	AA	AA	AA	AA	AA	AA	AA	AA	AA	AA	AA	AA	AA	AA	AA	AA
S2_4052749	C/G	2	4052749	CC	CC	CC	NN	CC	CC	CC	CC	GG	CC	CC	CC	CC	CC	CC	CC	CC	CC	CC	GG	CC	CC	NN	CC	CC	CC	CC	CC	CC	CC	CC	CC	CC	CC	CC	CC	CC	GG	CC	CC	CC	CC	CC	GG	NN	CC
S2_4053113	T/G	2	4053113	NN	NN	TT	NN	TT	TT	TT	TT	NN	NN	NN	TT	TT	TT	TT	TT	TT	NN	TT	NN	TT	TT	NN	NN	NN	TT	TT	TT	TT	NN	NN	TT	NN	TT	TT	TT	NN	NN	TT	TT	NN	NN	NN	NN	NN	TT
S2_4053133	A/G	2	4053133	NN	NN	AA	NN	AA	AA	AA	NN	NN	NN	NN	AA	AA	AA	AA	AA	AA	NN	AA	NN	GG	AA	NN	NN	NN	AA	AA	AA	GG	NN	NN	GG	NN	GG	NN	AA	NN	NN	NN	AA	NN	NN	NN	NN	NN	AA
S2_4053148	C/A	2	4053148	NN	NN	CC	NN	CC	CC	CC	CC	NN	NN	NN	CC	CC	CC	CC	CC	CC	NN	CC	NN	CC	CC	NN	NN	NN	CC	CC	CC	CC	NN	NN	CC	NN	CC	CC	CC	NN	NN	NN	AA	NN	NN	NN	NN	NN	CC
S2_4053152	C/G	2	4053152	NN	NN	CC	NN	CC	CC	CC	CC	NN	NN	NN	CC	CC	CC	CC	CC	CC	NN	CC	NN	CC	CC	NN	NN	NN	CC	CC	CC	CC	NN	NN	CC	NN	CC	CC	CC	NN	NN	CC	NN	NN	NN	NN	NN	NN	CC
S2_4053235	A/G	2	4053235	NN	NN	GG	NN	AA	AA	AA	NN	AA	NN	AA	GG	GG	GG	GG	GG	NN	NN	AA	AA	AA	GG	AA	NN	NN	GG	AA	AA	NN	NN	AA	NN	NN	AA	NN	AA	NN	AA	NN	AA	AA	AA	NN	AA	AA	NN
S2_4053784	G/C	2	4053784	GG	GG	GG	NN	GG	GG	GG	GG	CC	GG	GG	GG	GG	GG	GG	GG	GG	NN	GG	CC	GG	GG	CC	GG	GG	GG	GG	GG	GG	GG	NN	GG	GG	GG	GG	GG	GG	CC	GG	GG	NN	NN	GG	CC	NN	GG
S2_4053789	C/A	2	4053789	CC	CC	CC	CC	CC	CC	CC	CC	CC	CC	CC	CC	CC	CC	CC	CC	CC	NN	AA	CC	AA	CC	CC	CC	CC	CC	CC	CC	CC	CC	NN	CC	AA	CC	CC	CC	CC	CC	CC	CC	NN	NN	CC	CC	CC	NN
S2_4053790	C/T	2	4053790	CC	CC	CC	CC	CC	CC	CC	CC	CC	CC	CC	CC	CC	CC	CC	CC	CC	NN	TT	CC	TT	CC	CC	CC	CC	CC	CC	CC	CC	CC	NN	CC	TT	CC	CC	CC	CC	CC	CC	CC	NN	NN	CC	CC	CC	NN
S2_4053857	C/T	2	4053857	CC	NN	CC	CC	TT	TT	TT	NN	CC	CC	CC	CC	CC	CC	CC	CC	CC	CC	CC	CC	CC	CC	CC	CC	CC	CC	TT	TT	TT	TT	CC	CC	CC	CC	CC	TT	NN	CC	CC	CC	CC	NN	CC	CC	NN	CC
S2_4053942	C/G	2	4053942	NN	CC	CC	NN	NN	NN	NN	CC	NN	CC	CC	CC	CC	GG	CC	CC	CC	GG	GG	NN	GG	CC	NN	CC	CC	CC	NN	NN	NN	NN	NN	CC	GG	CC	NN	NN	CC	NN	CC	CC	GG	NN	CC	NN	NN	NN
S2_4054013	C/T	2	4054013	CC	CC	CC	CC	CC	CC	CC	CC	CC	TT	CC	CC	CC	NN	CC	CC	CC	CC	CC	CC	CC	CC	CC	TT	TT	CC	CC	CC	CC	CC	CC	TT	CC	TT	NN	CC	TT	NN	TT	TT	NN	CC	TT	CC	CC	CC
S2_4055465	C/T	2	4055465	CC	CC	CC	NN	NN	NN	NN	CC	CC	CC	TT	CC	CC	CC	CC	CC	CC	CC	NN	TT	CC	CC	NN	CC	CC	CC	CC	CC	CC	CC	CC	CC	NN	CC	CC	NN	CC	NN	CC	CC	CC	TT	CC	TT	NN	NN
S2_4055484	T/G	2	4055484	TT	TT	GG	GG	NN	NN	NN	NN	GG	TT	GG	GG	GG	TT	GG	GG	NN	TT	NN	GG	TT	GG	NN	TT	TT	GG	TT	TT	GG	GG	TT	TT	NN	TT	TT	NN	TT	NN	TT	TT	TT	GG	TT	GG	NN	GG
S2_4055503	G/C	2	4055503	GG	GG	GG	NN	NN	NN	NN	GG	GG	GG	CC	GG	GG	GG	GG	GG	GG	GG	NN	CC	GG	GG	NN	GG	GG	GG	GG	GG	GG	GG	GG	GG	NN	GG	GG	NN	GG	NN	GG	GG	GG	CC	GG	CC	NN	NN
S2_4055518	A/G	2	4055518	AA	GG	AA	AA	NN	NN	NN	AA	AA	AA	AA	AA	AA	AA	AA	AA	AA	GG	NN	AA	GG	AA	NN	GG	AA	AA	AA	AA	AA	AA	AA	AA	NN	GG	NN	NN	AA	NN	GG	GG	AA	AA	AA	AA	AA	AA
S2_4101438	T/A	2	4101438	NN	TT	TT	AA	NN	AA	AA	AA	AA	NN	AA	TT	TT	TT	TT	TT	TT	AA	AA	NN	AA	AA	NN	NN	NN	TT	NN	NN	NN	NN	AA	AA	AA	TT	AA	NN	NN	NN	NN	AA	AA	AA	NN	NN	NN	NN
S2_4102369	T/C	2	4102369	NN	TT	TT	TT	TT	TT	TT	NN	CC	CC	TT	TT	TT	TT	TT	TT	TT	TT	CC	CC	TT	TT	NN	TT	CC	TT	CC	CC	CC	CC	TT	CC	TT	TT	NN	TT	CC	TT	CC	TT	TT	TT	CC	TT	NN	NN
S2_4102371	A/C	2	4102371	NN	AA	AA	AA	AA	AA	AA	NN	CC	CC	AA	AA	AA	AA	AA	AA	AA	AA	CC	CC	AA	AA	NN	AA	CC	AA	CC	CC	CC	CC	AA	CC	AA	AA	NN	AA	CC	AA	CC	AA	AA	AA	CC	AA	NN	NN
S2_4102448	G/C	2	4102448	GG	GG	GG	NN	GG	GG	GG	GG	CC	CC	GG	GG	GG	NN	GG	GG	GG	GG	GG	GG	GG	GG	GG	NN	GG	GG	GG	GG	GG	GG	GG	GG	GG	GG	GG	GG	GG	NN	CC	GG	GG	GG	GG	GG	GG	GG
S2_4102449	T/G	2	4102449	GG	TT	TT	TT	TT	TT	TT	TT	TT	TT	TT	TT	TT	NN	TT	TT	TT	TT	NN	NN	TT	TT	TT	TT	TT	TT	TT	TT	TT	NN	TT	TT	TT	TT	TT	TT	NN	TT	TT	TT	TT	TT	TT	TT	TT	TT
S2_4102450	A/G	2	4102450	GG	AA	AA	NN	AA	AA	AA	AA	GG	GG	AA	AA	AA	NN	AA	AA	AA	AA	NN	NN	AA	AA	AA	AA	AA	AA	AA	AA	AA	NN	AA	AA	AA	AA	AA	AA	NN	AA	GG	AA	AA	AA	AA	AA	AA	AA
S2_4102460	A/T	2	4102460	AA	AA	AA	NN	AA	AA	AA	NN	TT	TT	AA	AA	AA	NN	AA	AA	AA	AA	TT	TT	AA	AA	NN	AA	TT	AA	TT	TT	TT	TT	AA	TT	AA	AA	NN	AA	TT	AA	TT	AA	AA	AA	TT	AA	AA	NN
S2_4102473	G/A	2	4102473	GG	GG	GG	GG	GG	GG	GG	GG	GG	GG	GG	GG	GG	NN	GG	GG	GG	GG	GG	GG	GG	GG	GG	AA	GG	GG	GG	GG	GG	GG	GG	GG	GG	GG	GG	GG	GG	AA	GG	GG	GG	GG	GG	GG	GG	NN
S2_4160382	C/T	2	4160382	CC	CC	CC	CC	CC	CC	NN	CC	CC	CC	TT	CC	CC	CC	CC	CC	CC	CC	NN	CC	CC	CC	CC	CC	CC	CC	CC	CC	CC	CC	CC	CC	TT	CC	CC	CC	CC	NN	CC	CC	CC	CC	CC	CC	NN	NN
S2_4160431	G/A	2	4160431	AA	GG	AA	NN	NN	GG	GG	GG	NN	GG	GG	AA	AA	GG	AA	AA	AA	GG	GG	GG	GG	AA	GG	GG	NN	AA	GG	GG	GG	GG	GG	GG	NN	GG	GG	NN	NN	GG	GG	GG	GG	GG	GG	GG	NN	GG
S2_4160458	G/A	2	4160458	GG	GG	GG	NN	NN	GG	GG	NN	NN	GG	GG	GG	GG	GG	GG	GG	GG	AA	GG	AA	GG	GG	NN	GG	NN	GG	GG	GG	AA	AA	GG	GG	NN	GG	GG	NN	NN	GG	GG	GG	GG	AA	GG	AA	NN	NN
S2_4160465	G/A	2	4160465	GG	GG	GG	GG	NN	GG	AA	GG	NN	AA	GG	GG	GG	AA	GG	GG	GG	GG	GG	GG	AA	GG	GG	AA	NN	GG	GG	GG	GG	GG	AA	AA	NN	AA	AA	NN	NN	GG	AA	AA	AA	GG	AA	GG	NN	GG
S2_4162794	T/G	2	4162794	GG	TT	GG	NN	TT	TT	TT	TT	GG	TT	TT	GG	GG	TT	GG	GG	GG	TT	GG	TT	TT	NN	NN	TT	TT	GG	TT	TT	TT	TT	TT	TT	NN	NN	TT	TT	TT	TT	TT	TT	TT	TT	TT	TT	TT	NN
S2_4162808	G/T	2	4162808	GG	GG	GG	GG	GG	TT	TT	NN	GG	GG	GG	GG	GG	TT	GG	GG	GG	GG	TT	GG	GG	GG	GG	GG	GG	GG	GG	GG	GG	GG	TT	GG	NN	NN	NN	GG	TT	GG	GG	GG	TT	GG	GG	GG	GG	GG
S2_4162842	C/G	2	4162842	CC	CC	CC	NN	GG	CC	CC	CC	GG	GG	CC	CC	CC	CC	CC	CC	CC	CC	NN	GG	CC	CC	CC	CC	GG	CC	CC	CC	CC	CC	CC	GG	NN	CC	CC	GG	CC	CC	GG	GG	CC	CC	CC	GG	NN	CC
S2_4166022	T/C	2	4166022	TT	TT	TT	TT	TT	TT	TT	TT	TT	TT	TT	TT	TT	CC	TT	TT	TT	TT	TT	TT	TT	TT	TT	TT	TT	TT	TT	TT	TT	TT	CC	TT	TT	TT	NN	TT	NN	NN	TT	TT	CC	NN	TT	TT	NN	TT
S2_4166322	G/C	2	4166322	NN	GG	GG	GG	GG	GG	CC	GG	GG	GG	NN	GG	GG	GG	GG	GG	CC	NN	GG	NN	GG	NN	GG	GG	GG	CC	NN	NN	GG	GG	GG	GG	GG	GG	GG	GG	GG	NN	GG	GG	GG	GG	GG	GG	GG	NN
S2_4166323	A/T	2	4166323	NN	AA	AA	AA	AA	AA	AA	AA	AA	AA	NN	AA	AA	AA	AA	AA	AA	NN	AA	NN	AA	AA	TT	AA	AA	AA	NN	NN	AA	AA	AA	AA	AA	AA	AA	AA	AA	NN	AA	AA	AA	AA	TT	AA	TT	NN
S2_4166370	C/A	2	4166370	AA	CC	CC	CC	CC	CC	CC	CC	CC	CC	AA	CC	CC	CC	CC	CC	CC	AA	CC	AA	CC	CC	NN	CC	CC	CC	AA	AA	CC	CC	CC	CC	CC	AA	CC	CC	CC	NN	CC	CC	CC	CC	CC	CC	CC	NN
S2_4166376	T/C	2	4166376	TT	TT	TT	TT	TT	TT	CC	TT	TT	TT	TT	TT	TT	TT	TT	TT	CC	TT	TT	TT	TT	CC	TT	TT	TT	CC	TT	TT	TT	TT	TT	TT	TT	TT	TT	TT	TT	NN	TT	TT	TT	TT	TT	TT	TT	TT
S2_4166471	C/G	2	4166471	GG	CC	NN	CC	CC	CC	NN	NN	CC	NN	GG	NN	NN	CC	NN	CC	NN	GG	CC	GG	GG	NN	NN	CC	CC	NN	GG	GG	CC	CC	NN	CC	CC	GG	NN	CC	GG	GG	CC	CC	GG	NN	CC	CC	GG	NN
S2_4166484	C/T	2	4166484	NN	CC	CC	CC	CC	CC	CC	CC	CC	CC	NN	CC	CC	CC	CC	CC	CC	NN	CC	TT	TT	NN	NN	CC	NN	CC	NN	NN	CC	CC	NN	CC	CC	TT	CC	CC	CC	NN	CC	CC	CC	NN	CC	CC	NN	NN
S2_4166839	G/A	2	4166839	GG	GG	GG	GG	GG	GG	AA	GG	GG	GG	GG	GG	GG	GG	GG	GG	NN	GG	GG	GG	GG	AA	GG	GG	GG	AA	GG	GG	GG	GG	GG	GG	GG	GG	GG	GG	GG	GG	GG	GG	GG	GG	GG	GG	GG	GG
S2_4166860	G/A	2	4166860	AA	GG	GG	GG	AA	GG	GG	NN	GG	NN	AA	GG	GG	AA	GG	GG	NN	GG	GG	GG	AA	GG	NN	GG	GG	GG	GG	GG	GG	GG	AA	GG	GG	GG	NN	AA	NN	GG	GG	GG	AA	AA	GG	GG	AA	NN
S2_4166872	G/C	2	4166872	GG	CC	CC	CC	GG	CC	NN	CC	NN	NN	GG	CC	NN	GG	CC	CC	GG	NN	CC	CC	GG	NN	GG	CC	CC	NN	CC	CC	CC	CC	GG	CC	CC	CC	NN	GG	NN	NN	CC	CC	GG	NN	NN	CC	GG	GG
S2_4166873	C/A	2	4166873	AA	CC	CC	CC	CC	CC	NN	CC	NN	CC	CC	CC	CC	CC	CC	CC	AA	NN	CC	CC	CC	NN	CC	CC	CC	NN	CC	CC	CC	CC	CC	CC	CC	CC	CC	CC	NN	NN	CC	CC	CC	NN	NN	CC	CC	NN
S2_4166884	G/C	2	4166884	CC	GG	GG	GG	CC	GG	CC	NN	GG	NN	GG	GG	GG	CC	GG	GG	CC	GG	GG	GG	GG	CC	NN	GG	GG	CC	GG	GG	GG	GG	NN	GG	GG	GG	NN	CC	NN	GG	GG	GG	CC	CC	GG	GG	GG	GG
S2_4166948	G/C	2	4166948	GG	GG	GG	GG	CC	GG	GG	GG	GG	GG	GG	GG	GG	GG	GG	GG	GG	GG	GG	GG	GG	GG	NN	GG	GG	GG	GG	GG	GG	GG	GG	GG	GG	CC	GG	CC	GG	GG	GG	GG	GG	GG	GG	GG	NN	GG
S2_4167124	T/G	2	4167124	TT	TT	TT	TT	TT	TT	GG	TT	TT	TT	NN	NN	TT	TT	TT	TT	GG	TT	TT	TT	TT	GG	TT	TT	TT	GG	TT	TT	TT	TT	NN	TT	TT	NN	TT	TT	TT	TT	TT	TT	NN	TT	TT	TT	TT	NN
S2_4167127	G/C	2	4167127	CC	GG	CC	NN	GG	CC	CC	NN	GG	CC	NN	NN	GG	GG	CC	CC	CC	GG	CC	CC	GG	CC	NN	GG	CC	CC	GG	GG	GG	GG	NN	CC	GG	NN	NN	GG	GG	GG	GG	GG	NN	CC	GG	GG	GG	NN
S2_4167172	A/T	2	4167172	AA	AA	AA	AA	TT	AA	AA	AA	AA	AA	NN	NN	AA	AA	AA	AA	AA	AA	AA	TT	AA	AA	NN	AA	AA	AA	AA	AA	AA	AA	NN	AA	AA	NN	AA	TT	AA	AA	AA	AA	NN	AA	AA	AA	AA	NN
S2_4167256	A/G	2	4167256	AA	GG	AA	AA	GG	AA	AA	AA	AA	AA	GG	AA	AA	NN	AA	AA	AA	AA	NN	GG	GG	AA	GG	NN	AA	AA	GG	GG	NN	AA	NN	AA	AA	AA	NN	GG	NN	GG	NN	AA	GG	AA	NN	NN	NN	NN
S2_4167310	A/G	2	4167310	NN	GG	GG	AA	AA	AA	NN	NN	AA	AA	AA	GG	GG	NN	GG	GG	AA	AA	NN	AA	AA	NN	AA	NN	NN	AA	AA	AA	NN	NN	AA	AA	NN	GG	NN	AA	NN	AA	NN	AA	NN	NN	NN	NN	NN	NN
S2_4167421	A/G	2	4167421	NN	NN	AA	AA	AA	NN	NN	NN	GG	NN	AA	AA	AA	AA	AA	AA	GG	NN	NN	AA	AA	AA	AA	AA	NN	GG	AA	AA	AA	AA	AA	NN	NN	AA	NN	AA	AA	AA	NN	AA	AA	NN	NN	AA	NN	AA
S2_4168724	G/T	2	4168724	GG	GG	TT	TT	GG	TT	GG	TT	GG	TT	GG	TT	TT	NN	TT	TT	GG	GG	NN	GG	GG	GG	GG	GG	TT	GG	GG	GG	TT	TT	GG	TT	GG	TT	NN	GG	GG	GG	GG	GG	GG	NN	GG	GG	GG	NN
S2_4168762	T/C	2	4168762	CC	CC	TT	TT	TT	TT	TT	TT	TT	TT	TT	TT	TT	TT	TT	TT	NN	CC	TT	TT	TT	TT	TT	CC	TT	NN	TT	TT	TT	TT	TT	TT	CC	TT	TT	TT	CC	TT	CC	TT	TT	TT	CC	CC	NN	TT
S2_4168772	C/A	2	4168772	CC	CC	AA	NN	CC	AA	CC	AA	CC	AA	CC	AA	AA	CC	AA	AA	CC	CC	AA	CC	CC	NN	CC	CC	AA	CC	CC	CC	AA	AA	CC	AA	CC	AA	NN	CC	CC	NN	CC	CC	CC	AA	CC	CC	CC	NN
S2_4168788	A/G	2	4168788	AA	AA	AA	AA	AA	AA	AA	AA	GG	AA	AA	AA	AA	AA	AA	AA	AA	AA	AA	AA	AA	NN	AA	AA	AA	AA	AA	AA	AA	AA	AA	AA	AA	AA	AA	AA	AA	NN	AA	AA	AA	AA	AA	AA	AA	AA
S2_4169144	T/C	2	4169144	TT	TT	TT	NN	TT	NN	TT	NN	TT	NN	TT	NN	TT	TT	TT	TT	TT	TT	NN	TT	TT	TT	TT	TT	NN	TT	CC	CC	NN	NN	TT	NN	TT	NN	NN	TT	TT	CC	TT	TT	TT	NN	TT	TT	TT	TT
S2_4169150	T/C	2	4169150	TT	TT	TT	NN	CC	NN	TT	TT	TT	NN	TT	NN	TT	TT	TT	TT	TT	TT	NN	CC	TT	TT	TT	TT	NN	TT	TT	TT	NN	NN	TT	NN	TT	NN	NN	CC	TT	TT	TT	TT	TT	NN	TT	TT	TT	TT
S2_4169193	G/A	2	4169193	GG	AA	GG	NN	AA	NN	GG	NN	GG	NN	GG	NN	GG	GG	GG	GG	GG	AA	NN	AA	NN	NN	GG	AA	NN	GG	GG	GG	NN	NN	GG	NN	AA	NN	NN	AA	AA	GG	AA	GG	GG	NN	AA	AA	GG	GG
S2_4169423	C/A	2	4169423	AA	CC	CC	CC	CC	CC	CC	CC	CC	CC	NN	CC	CC	AA	CC	CC	AA	CC	CC	CC	AA	CC	NN	CC	CC	AA	CC	CC	CC	CC	NN	CC	CC	CC	NN	CC	CC	CC	CC	AA	AA	CC	CC	CC	CC	NN
S2_4169539	A/C	2	4169539	AA	AA	AA	AA	NN	AA	CC	AA	CC	AA	AA	AA	AA	AA	AA	AA	AA	AA	AA	AA	AA	AA	NN	AA	AA	AA	CC	CC	AA	AA	NN	AA	AA	AA	AA	NN	AA	CC	AA	AA	AA	AA	AA	AA	AA	AA
S2_4178553	A/C	2	4178553	AA	AA	AA	NN	AA	CC	AA	NN	AA	CC	AA	AA	AA	AA	AA	AA	AA	NN	AA	NN	AA	NN	AA	CC	CC	AA	AA	AA	NN	NN	NN	CC	NN	CC	AA	AA	AA	AA	AA	AA	CC	NN	AA	AA	AA	AA
S2_4178929	C/G	2	4178929	GG	GG	CC	CC	CC	CC	CC	NN	CC	CC	GG	CC	CC	GG	CC	CC	NN	NN	CC	CC	CC	NN	CC	GG	CC	NN	NN	NN	CC	CC	CC	CC	GG	CC	CC	CC	NN	CC	NN	CC	CC	NN	NN	NN	CC	CC
S2_4178947	G/T	2	4178947	GG	GG	GG	GG	GG	GG	GG	NN	GG	GG	GG	GG	GG	NN	GG	GG	GG	TT	GG	GG	GG	GG	GG	GG	GG	GG	TT	TT	GG	GG	GG	GG	GG	GG	GG	GG	TT	GG	TT	GG	GG	NN	TT	GG	TT	GG
S2_4186840	C/T	2	4186840	CC	CC	CC	CC	CC	TT	CC	NN	CC	CC	CC	CC	CC	CC	CC	CC	CC	CC	CC	CC	CC	NN	CC	CC	CC	CC	CC	CC	CC	CC	NN	CC	CC	CC	CC	CC	CC	CC	TT	CC	CC	CC	TT	CC	CC	CC
S2_4186847	T/G	2	4186847	TT	TT	TT	TT	GG	TT	GG	TT	TT	GG	TT	TT	TT	TT	TT	TT	TT	TT	GG	TT	TT	TT	TT	TT	GG	TT	TT	TT	TT	TT	TT	TT	TT	NN	TT	GG	TT	TT	TT	TT	TT	GG	TT	TT	TT	TT
S2_4186856	G/C	2	4186856	CC	GG	CC	NN	GG	GG	GG	NN	GG	GG	GG	CC	CC	GG	CC	CC	NN	GG	NN	CC	CC	GG	GG	GG	GG	CC	GG	GG	GG	GG	GG	GG	CC	GG	NN	GG	GG	GG	GG	GG	GG	GG	GG	GG	GG	GG
S2_4186909	C/T	2	4186909	TT	CC	TT	NN	CC	CC	CC	NN	CC	CC	CC	TT	TT	CC	TT	TT	NN	CC	CC	TT	TT	CC	CC	CC	CC	TT	CC	CC	CC	CC	CC	NN	NN	CC	NN	CC	NN	CC	CC	CC	CC	NN	CC	CC	CC	CC
S2_4187410	T/C	2	4187410	TT	TT	TT	TT	TT	TT	TT	TT	TT	TT	TT	TT	TT	TT	TT	TT	NN	TT	TT	TT	CC	TT	TT	TT	TT	CC	TT	TT	CC	CC	NN	TT	CC	TT	TT	TT	NN	TT	TT	CC	TT	TT	TT	TT	NN	TT
S2_4187476	A/G	2	4187476	AA	AA	AA	NN	AA	AA	AA	AA	AA	AA	AA	AA	AA	AA	AA	AA	AA	AA	NN	GG	AA	AA	GG	AA	AA	AA	AA	AA	AA	AA	NN	AA	AA	AA	AA	AA	AA	AA	AA	AA	GG	GG	AA	AA	NN	AA
S2_4187543	C/T	2	4187543	CC	TT	CC	CC	TT	NN	CC	NN	NN	NN	TT	CC	CC	TT	CC	CC	NN	NN	TT	CC	NN	NN	NN	TT	NN	NN	TT	TT	NN	NN	CC	TT	NN	NN	NN	TT	NN	NN	NN	NN	CC	NN	NN	NN	NN	NN
S2_4187572	C/G	2	4187572	GG	CC	GG	NN	CC	NN	CC	NN	NN	NN	CC	GG	GG	CC	GG	GG	NN	NN	CC	CC	NN	NN	GG	CC	NN	NN	CC	CC	NN	NN	CC	CC	NN	NN	NN	CC	NN	NN	NN	NN	CC	NN	NN	NN	NN	CC
S2_4187581	C/G	2	4187581	CC	CC	CC	CC	CC	NN	GG	NN	NN	NN	CC	CC	CC	CC	CC	CC	NN	NN	CC	CC	NN	NN	CC	CC	NN	NN	CC	CC	NN	NN	CC	CC	NN	NN	NN	CC	NN	NN	NN	NN	CC	NN	NN	NN	NN	NN
S2_4188965	A/C	2	4188965	NN	NN	AA	AA	NN	NN	NN	NN	AA	AA	NN	NN	NN	AA	AA	AA	AA	NN	NN	AA	AA	NN	AA	NN	AA	AA	NN	NN	NN	NN	AA	NN	AA	AA	NN	NN	NN	NN	AA	AA	AA	NN	AA	NN	AA	AA
S2_4188974	C/T	2	4188974	NN	NN	CC	CC	NN	NN	NN	NN	CC	CC	NN	NN	NN	TT	CC	CC	CC	NN	NN	CC	CC	NN	CC	NN	CC	CC	NN	NN	NN	NN	CC	NN	CC	CC	NN	NN	NN	NN	CC	CC	CC	NN	CC	NN	CC	CC
S2_4188992	A/T	2	4188992	AA	AA	AA	AA	AA	AA	AA	AA	NN	AA	AA	AA	AA	AA	AA	AA	NN	AA	AA	TT	TT	AA	NN	AA	AA	TT	AA	AA	AA	AA	TT	AA	NN	AA	NN	AA	AA	NN	AA	AA	TT	AA	AA	AA	NN	AA
S2_4189048	G/A	2	4189048	GG	GG	GG	NN	GG	GG	GG	GG	NN	AA	GG	GG	GG	AA	GG	GG	NN	GG	GG	AA	GG	NN	NN	GG	AA	GG	GG	GG	GG	GG	AA	GG	NN	AA	NN	GG	GG	NN	AA	GG	AA	GG	NN	GG	NN	NN
S2_4189127	G/A	2	4189127	GG	GG	GG	GG	GG	GG	AA	GG	GG	GG	AA	GG	GG	GG	GG	GG	GG	NN	GG	GG	GG	GG	NN	AA	GG	GG	GG	GG	GG	GG	GG	GG	GG	GG	GG	GG	GG	NN	GG	GG	GG	NN	GG	GG	GG	NN
S2_4189283	C/G	2	4189283	GG	CC	GG	GG	NN	GG	CC	GG	CC	CC	CC	GG	GG	CC	GG	GG	GG	CC	NN	CC	CC	CC	CC	CC	CC	GG	CC	CC	CC	CC	CC	CC	NN	CC	CC	NN	CC	CC	GG	CC	CC	NN	NN	CC	NN	NN
S2_4190320	A/C	2	4190320	AA	NN	AA	AA	NN	CC	NN	CC	NN	NN	AA	AA	AA	NN	AA	AA	NN	NN	NN	NN	AA	NN	NN	AA	NN	NN	CC	CC	NN	NN	AA	NN	AA	NN	NN	NN	CC	CC	NN	AA	AA	CC	CC	NN	NN	NN
S2_4193007	A/T	2	4193007	AA	AA	AA	NN	AA	AA	AA	AA	NN	AA	AA	AA	AA	NN	AA	AA	NN	AA	AA	TT	AA	AA	AA	AA	AA	AA	AA	AA	NN	NN	AA	AA	AA	AA	AA	AA	NN	AA	TT	AA	AA	AA	AA	AA	TT	NN
S2_4193008	T/C	2	4193008	TT	CC	TT	NN	CC	TT	CC	TT	NN	CC	CC	TT	TT	NN	TT	TT	CC	CC	CC	CC	TT	TT	NN	CC	CC	CC	CC	CC	NN	NN	TT	TT	TT	CC	TT	CC	NN	TT	CC	TT	TT	TT	TT	TT	CC	CC
S2_4193015	A/T	2	4193015	AA	TT	AA	NN	TT	AA	TT	AA	NN	TT	TT	AA	AA	NN	AA	AA	TT	TT	TT	TT	AA	AA	NN	TT	TT	TT	TT	TT	NN	NN	AA	AA	AA	TT	AA	TT	NN	AA	TT	AA	AA	AA	AA	AA	TT	TT
S2_4193054	C/T	2	4193054	TT	CC	TT	NN	CC	CC	CC	CC	NN	CC	CC	TT	TT	NN	TT	TT	CC	CC	CC	CC	TT	TT	CC	CC	CC	CC	CC	CC	NN	NN	TT	TT	TT	CC	NN	CC	NN	NN	CC	TT	TT	TT	TT	TT	CC	CC
S2_4193164	G/C	2	4193164	GG	CC	GG	GG	GG	GG	GG	GG	NN	GG	GG	GG	GG	GG	GG	GG	NN	CC	GG	GG	GG	GG	GG	GG	GG	CC	GG	GG	GG	GG	GG	GG	GG	GG	GG	GG	GG	GG	GG	GG	GG	GG	GG	GG	GG	GG
S2_4193341	A/T	2	4193341	AA	TT	AA	AA	NN	AA	AA	AA	NN	NN	NN	AA	AA	NN	AA	AA	NN	TT	AA	NN	NN	AA	NN	NN	NN	TT	AA	AA	NN	NN	AA	AA	NN	NN	NN	NN	AA	AA	NN	AA	AA	AA	AA	NN	NN	NN
S2_4193362	G/A	2	4193362	GG	GG	GG	GG	NN	AA	GG	AA	NN	NN	NN	GG	GG	NN	GG	GG	NN	GG	GG	GG	NN	NN	GG	NN	NN	GG	GG	GG	NN	NN	NN	AA	NN	NN	NN	NN	GG	GG	NN	GG	GG	GG	AA	NN	NN	NN
S2_4193425	G/A	2	4193425	AA	GG	AA	AA	NN	GG	AA	GG	NN	GG	GG	AA	AA	NN	AA	AA	GG	GG	AA	AA	GG	NN	NN	NN	NN	GG	AA	AA	AA	AA	AA	GG	NN	GG	NN	NN	AA	GG	GG	GG	AA	NN	GG	GG	GG	NN
S2_4193436	G/T	2	4193436	GG	GG	GG	GG	NN	GG	GG	GG	GG	GG	GG	GG	GG	NN	GG	GG	GG	GG	GG	GG	GG	GG	GG	NN	NN	GG	GG	GG	GG	GG	GG	GG	NN	GG	NN	NN	GG	GG	TT	GG	GG	NN	GG	GG	GG	NN
S2_4193448	G/A	2	4193448	GG	AA	GG	GG	NN	GG	GG	GG	GG	GG	GG	GG	GG	NN	GG	GG	NN	AA	GG	GG	GG	GG	NN	NN	NN	AA	GG	GG	GG	GG	GG	GG	NN	GG	NN	NN	GG	GG	GG	GG	GG	NN	GG	GG	GG	NN
S2_4203359	G/C	2	4203359	CC	CC	CC	NN	GG	GG	GG	GG	NN	GG	GG	CC	CC	GG	CC	CC	NN	NN	GG	GG	GG	GG	NN	GG	NN	NN	GG	GG	GG	GG	CC	GG	GG	GG	NN	GG	NN	NN	NN	GG	CC	NN	GG	GG	NN	GG
S2_4203368	G/C	2	4203368	GG	NN	GG	GG	GG	GG	GG	GG	GG	GG	GG	GG	GG	NN	GG	GG	NN	NN	NN	GG	GG	GG	NN	GG	GG	NN	CC	CC	GG	GG	GG	GG	GG	GG	GG	GG	GG	GG	GG	GG	GG	NN	GG	GG	GG	GG
S2_4203373	G/T	2	4203373	GG	NN	GG	GG	GG	GG	GG	GG	GG	GG	GG	GG	GG	NN	GG	GG	NN	NN	NN	GG	GG	GG	NN	GG	GG	NN	TT	TT	GG	GG	GG	GG	GG	GG	GG	GG	GG	GG	GG	GG	GG	NN	GG	GG	GG	GG
S2_4203389	C/A	2	4203389	AA	NN	AA	NN	CC	CC	CC	CC	CC	CC	CC	AA	AA	NN	AA	AA	NN	NN	NN	CC	CC	NN	NN	AA	CC	NN	CC	CC	CC	CC	CC	CC	CC	CC	NN	CC	CC	CC	CC	CC	AA	NN	CC	CC	CC	NN
S2_4203391	C/T	2	4203391	CC	NN	CC	NN	CC	CC	CC	CC	CC	CC	CC	CC	CC	NN	CC	CC	NN	NN	NN	TT	TT	CC	NN	CC	CC	NN	CC	CC	CC	CC	CC	CC	TT	CC	CC	CC	CC	CC	CC	CC	CC	NN	CC	CC	CC	CC
S2_4203398	C/A	2	4203398	AA	NN	AA	NN	CC	CC	CC	CC	CC	CC	NN	AA	AA	NN	AA	AA	NN	NN	NN	CC	CC	NN	NN	AA	CC	NN	CC	CC	CC	CC	CC	CC	CC	CC	NN	CC	CC	CC	CC	CC	AA	NN	CC	CC	CC	NN
S2_4203399	G/C	2	4203399	CC	NN	CC	NN	GG	GG	GG	GG	NN	GG	GG	CC	CC	NN	CC	CC	NN	NN	NN	GG	GG	GG	GG	CC	GG	NN	GG	GG	GG	GG	GG	GG	GG	GG	GG	GG	GG	GG	GG	GG	CC	NN	GG	GG	GG	NN
S2_4205067	T/C	2	4205067	TT	TT	TT	CC	TT	TT	TT	TT	TT	TT	TT	TT	TT	CC	TT	TT	TT	TT	TT	CC	CC	TT	TT	TT	TT	TT	TT	TT	TT	TT	TT	TT	CC	TT	TT	TT	CC	NN	CC	TT	TT	CC	TT	TT	NN	TT
S2_4205072	C/G	2	4205072	GG	GG	GG	CC	CC	CC	CC	CC	GG	CC	CC	GG	GG	CC	GG	GG	GG	GG	CC	CC	CC	NN	NN	CC	CC	GG	CC	CC	CC	CC	GG	GG	CC	CC	CC	CC	CC	NN	CC	CC	GG	CC	CC	CC	NN	NN
S2_4205126	T/C	2	4205126	CC	CC	CC	NN	NN	CC	TT	CC	CC	CC	TT	NN	CC	TT	CC	CC	NN	CC	TT	TT	TT	CC	NN	TT	CC	CC	TT	TT	TT	TT	CC	CC	TT	CC	TT	NN	TT	TT	TT	TT	CC	TT	TT	TT	NN	NN
S2_4206650	T/C	2	4206650	CC	TT	CC	CC	TT	TT	TT	TT	CC	TT	NN	CC	CC	NN	CC	CC	TT	TT	CC	CC	NN	TT	NN	TT	NN	TT	NN	NN	TT	TT	TT	TT	NN	TT	TT	TT	NN	TT	CC	TT	TT	CC	TT	TT	NN	TT
S2_4206652	T/C	2	4206652	CC	NN	CC	NN	TT	NN	TT	NN	NN	NN	CC	CC	CC	CC	CC	CC	NN	NN	NN	NN	CC	TT	CC	TT	NN	NN	NN	NN	TT	TT	TT	TT	CC	NN	TT	TT	NN	TT	CC	TT	TT	NN	TT	TT	TT	CC
S2_4206671	G/A	2	4206671	GG	GG	GG	NN	GG	GG	GG	GG	GG	GG	GG	GG	GG	GG	GG	GG	GG	GG	AA	AA	GG	GG	AA	GG	NN	GG	NN	NN	GG	GG	GG	GG	GG	GG	GG	GG	NN	GG	AA	GG	GG	AA	GG	GG	GG	GG
S2_4206672	C/T	2	4206672	CC	TT	CC	CC	CC	TT	CC	TT	CC	TT	CC	CC	CC	CC	CC	CC	TT	TT	CC	CC	CC	NN	NN	CC	NN	NN	NN	NN	CC	CC	CC	CC	CC	TT	CC	CC	NN	CC	CC	CC	CC	CC	CC	CC	CC	NN
S2_4206728	T/C	2	4206728	CC	TT	CC	NN	NN	TT	TT	TT	CC	TT	CC	CC	CC	CC	CC	CC	TT	TT	CC	CC	CC	TT	CC	TT	NN	TT	CC	CC	TT	TT	TT	TT	CC	TT	TT	NN	NN	NN	CC	TT	TT	NN	TT	TT	NN	TT
S2_4206743	G/T	2	4206743	GG	GG	GG	NN	NN	GG	GG	GG	GG	GG	GG	GG	GG	GG	GG	GG	GG	GG	GG	GG	GG	NN	GG	TT	NN	GG	GG	GG	TT	TT	TT	TT	GG	GG	TT	NN	NN	NN	GG	TT	TT	NN	GG	TT	GG	TT
S2_4206805	T/C	2	4206805	TT	TT	TT	TT	TT	NN	TT	NN	TT	TT	TT	NN	TT	NN	TT	TT	NN	TT	NN	TT	TT	TT	NN	NN	NN	TT	TT	TT	TT	TT	TT	TT	NN	TT	TT	TT	NN	TT	TT	TT	TT	NN	CC	TT	TT	TT
S2_4206843	C/A	2	4206843	CC	CC	CC	NN	AA	NN	AA	NN	CC	CC	AA	CC	CC	NN	CC	CC	CC	CC	NN	AA	CC	CC	NN	NN	NN	CC	AA	AA	CC	CC	CC	CC	NN	CC	CC	AA	NN	AA	AA	CC	CC	NN	CC	CC	CC	CC
S2_4206855	T/C	2	4206855	TT	TT	TT	NN	CC	NN	CC	NN	TT	TT	NN	TT	TT	NN	TT	TT	TT	TT	NN	NN	NN	NN	NN	NN	NN	TT	NN	NN	CC	CC	CC	CC	NN	TT	CC	CC	NN	CC	NN	CC	CC	NN	TT	CC	NN	NN
S2_4206872	C/A	2	4206872	CC	CC	CC	NN	CC	NN	CC	NN	CC	CC	NN	CC	CC	NN	CC	CC	CC	CC	NN	NN	NN	NN	NN	NN	NN	CC	NN	NN	AA	AA	AA	AA	NN	CC	AA	CC	NN	CC	NN	AA	AA	NN	CC	AA	NN	NN
S2_4206873	G/A	2	4206873	GG	GG	GG	NN	GG	NN	GG	NN	GG	AA	NN	GG	GG	NN	GG	GG	AA	GG	NN	NN	NN	NN	NN	NN	NN	GG	NN	NN	GG	GG	GG	GG	NN	AA	GG	GG	NN	GG	NN	GG	GG	NN	AA	GG	NN	NN
S2_4206900	A/G	2	4206900	AA	AA	AA	NN	AA	NN	AA	NN	AA	GG	NN	AA	AA	NN	AA	AA	GG	AA	NN	NN	NN	NN	NN	NN	NN	AA	NN	NN	AA	AA	AA	AA	NN	GG	AA	AA	NN	AA	NN	AA	AA	NN	GG	AA	NN	NN
S2_4208663	G/C	2	4208663	GG	GG	GG	NN	CC	CC	CC	CC	GG	CC	GG	GG	GG	GG	GG	GG	GG	GG	CC	GG	CC	NN	NN	CC	CC	GG	CC	CC	GG	GG	GG	GG	CC	CC	GG	CC	CC	NN	CC	GG	GG	CC	CC	GG	NN	GG
S2_4208670	A/C	2	4208670	AA	AA	AA	NN	AA	AA	AA	AA	AA	AA	AA	AA	AA	AA	AA	AA	AA	AA	CC	AA	AA	AA	NN	CC	AA	AA	CC	CC	AA	AA	AA	AA	AA	AA	AA	AA	AA	NN	CC	AA	AA	CC	AA	AA	NN	AA
S2_4208713	A/T	2	4208713	NN	AA	AA	AA	TT	TT	NN	TT	NN	TT	TT	AA	AA	TT	AA	AA	AA	NN	TT	AA	TT	NN	NN	NN	NN	AA	TT	TT	AA	AA	AA	AA	TT	TT	AA	TT	NN	NN	TT	AA	AA	NN	TT	AA	NN	NN
S2_4208724	A/G	2	4208724	NN	AA	AA	AA	AA	AA	AA	AA	NN	AA	GG	AA	AA	GG	AA	AA	AA	NN	AA	AA	AA	AA	NN	NN	NN	AA	AA	AA	AA	AA	AA	AA	AA	AA	AA	AA	NN	NN	AA	AA	AA	NN	AA	AA	AA	AA
S2_4208733	C/G	2	4208733	NN	CC	CC	NN	CC	CC	CC	CC	NN	CC	CC	CC	CC	CC	CC	CC	CC	NN	CC	GG	CC	CC	NN	NN	NN	GG	CC	CC	CC	CC	CC	CC	CC	CC	CC	CC	NN	NN	CC	GG	CC	NN	CC	GG	CC	CC
S2_4208734	G/A	2	4208734	NN	GG	GG	GG	AA	AA	NN	AA	NN	AA	AA	GG	GG	AA	GG	GG	GG	NN	AA	GG	AA	NN	NN	NN	NN	GG	AA	AA	GG	GG	GG	GG	AA	AA	GG	AA	NN	NN	AA	GG	GG	NN	AA	GG	NN	NN
S2_4208744	A/C	2	4208744	AA	AA	AA	NN	NN	AA	NN	AA	NN	AA	AA	AA	AA	AA	AA	AA	AA	AA	NN	CC	AA	NN	NN	NN	AA	AA	NN	NN	CC	CC	AA	NN	AA	AA	NN	NN	NN	NN	NN	CC	NN	NN	NN	CC	NN	AA
S2_4208750	G/A	2	4208750	GG	GG	GG	NN	NN	AA	NN	AA	NN	AA	AA	GG	GG	AA	GG	GG	GG	GG	NN	AA	AA	NN	NN	NN	AA	GG	NN	NN	AA	AA	AA	NN	AA	AA	NN	NN	NN	NN	NN	AA	NN	NN	NN	AA	NN	NN
S2_4208845	T/G	2	4208845	TT	TT	TT	TT	NN	GG	NN	GG	TT	GG	TT	TT	TT	TT	TT	TT	TT	TT	GG	NN	NN	GG	NN	NN	NN	TT	NN	NN	GG	NN	GG	GG	NN	GG	GG	NN	NN	NN	NN	GG	GG	NN	NN	GG	NN	NN
S2_4209554	T/C	2	4209554	TT	TT	TT	NN	NN	NN	NN	NN	NN	NN	NN	TT	TT	NN	TT	TT	TT	TT	NN	CC	TT	NN	NN	NN	NN	TT	CC	CC	NN	NN	TT	NN	NN	CC	NN	NN	NN	NN	TT	NN	NN	NN	NN	NN	TT	NN
S2_4209578	C/G	2	4209578	CC	CC	CC	CC	NN	NN	NN	NN	NN	NN	NN	CC	CC	NN	CC	CC	NN	CC	NN	CC	CC	CC	NN	NN	NN	CC	GG	GG	NN	NN	NN	NN	CC	NN	NN	NN	NN	NN	GG	NN	NN	NN	NN	CC	NN	CC
S2_4209868	C/A	2	4209868	CC	CC	CC	CC	CC	CC	CC	CC	CC	CC	CC	CC	CC	NN	CC	CC	CC	CC	NN	CC	CC	CC	NN	CC	CC	CC	CC	CC	NN	NN	CC	CC	CC	CC	CC	CC	CC	CC	CC	CC	CC	NN	AA	CC	CC	CC
S2_4209890	A/T	2	4209890	AA	AA	AA	AA	AA	AA	AA	AA	AA	AA	AA	AA	AA	NN	AA	AA	AA	AA	NN	AA	AA	AA	NN	AA	AA	AA	AA	AA	NN	NN	AA	AA	AA	AA	AA	AA	AA	AA	AA	AA	AA	NN	TT	AA	AA	AA
S2_4209911	C/A	2	4209911	CC	CC	CC	CC	CC	CC	CC	CC	NN	NN	CC	CC	CC	NN	CC	CC	NN	NN	CC	NN	CC	NN	CC	CC	NN	CC	CC	CC	NN	AA	CC	CC	CC	NN	AA	CC	CC	CC	CC	CC	CC	CC	AA	CC	CC	CC
S2_4209913	A/T	2	4209913	AA	AA	AA	AA	AA	AA	AA	AA	NN	NN	AA	AA	AA	NN	AA	AA	NN	NN	AA	NN	AA	NN	AA	AA	NN	AA	AA	AA	NN	TT	AA	AA	AA	NN	TT	AA	AA	AA	AA	AA	AA	AA	TT	AA	AA	AA
S2_4209915	T/C	2	4209915	CC	TT	TT	TT	TT	TT	TT	TT	NN	NN	TT	TT	TT	NN	TT	TT	NN	NN	TT	NN	TT	NN	TT	TT	NN	TT	TT	TT	NN	CC	TT	TT	TT	NN	CC	TT	TT	TT	TT	TT	TT	TT	CC	TT	TT	TT
S2_4209916	C/A	2	4209916	CC	CC	CC	CC	CC	CC	CC	CC	NN	NN	CC	CC	CC	NN	CC	CC	NN	NN	CC	NN	CC	NN	CC	CC	NN	CC	CC	CC	NN	AA	CC	CC	CC	NN	AA	CC	CC	CC	CC	CC	CC	CC	AA	CC	CC	CC
S2_4209922	T/C	2	4209922	TT	TT	TT	TT	CC	CC	TT	CC	TT	NN	CC	TT	TT	CC	TT	TT	TT	NN	TT	TT	TT	NN	TT	CC	NN	TT	TT	TT	CC	CC	CC	CC	TT	TT	CC	CC	TT	TT	TT	TT	CC	TT	TT	TT	NN	NN
S2_4209957	A/G	2	4209957	AA	GG	AA	AA	AA	AA	AA	AA	NN	NN	AA	AA	AA	GG	AA	AA	GG	NN	GG	GG	GG	NN	AA	AA	NN	NN	AA	AA	GG	GG	AA	AA	GG	GG	GG	AA	AA	AA	AA	AA	AA	GG	GG	AA	NN	NN
S2_4210472	C/A	2	4210472	NN	CC	CC	CC	CC	CC	CC	CC	CC	CC	CC	CC	CC	NN	CC	CC	NN	CC	CC	CC	CC	NN	NN	CC	NN	CC	AA	AA	AA	AA	CC	CC	CC	CC	CC	CC	AA	NN	AA	AA	CC	CC	CC	AA	CC	NN
S2_4211008	C/T	2	4211008	CC	CC	CC	CC	CC	CC	CC	CC	CC	CC	CC	CC	CC	CC	CC	CC	CC	CC	CC	CC	CC	CC	CC	CC	TT	CC	CC	CC	CC	CC	TT	CC	CC	CC	CC	CC	CC	CC	CC	CC	TT	NN	CC	CC	NN	NN
S2_4211355	T/G	2	4211355	TT	TT	TT	TT	NN	NN	NN	NN	NN	NN	NN	TT	TT	TT	TT	TT	GG	NN	NN	TT	GG	NN	NN	TT	NN	GG	NN	NN	TT	TT	GG	NN	GG	NN	NN	NN	NN	NN	NN	GG	GG	NN	NN	NN	GG	TT
S2_4211875	C/G	2	4211875	CC	NN	CC	CC	NN	NN	NN	NN	CC	NN	NN	NN	CC	NN	CC	CC	NN	NN	NN	NN	NN	NN	GG	NN	NN	GG	GG	GG	NN	NN	NN	NN	NN	NN	NN	NN	NN	NN	GG	GG	NN	NN	NN	GG	NN	NN
S2_4211885	C/G	2	4211885	NN	CC	GG	NN	GG	GG	GG	GG	CC	GG	GG	NN	NN	CC	GG	GG	NN	CC	GG	GG	NN	CC	CC	GG	CC	CC	NN	NN	CC	CC	CC	CC	NN	CC	GG	GG	NN	CC	CC	CC	CC	NN	CC	CC	GG	NN
S2_4211886	A/G	2	4211886	NN	AA	GG	NN	GG	GG	GG	GG	AA	GG	GG	NN	NN	AA	GG	GG	NN	AA	GG	GG	NN	AA	AA	GG	AA	AA	NN	NN	AA	AA	AA	AA	NN	AA	GG	GG	AA	AA	AA	AA	AA	NN	AA	AA	GG	NN
S2_4211887	C/T	2	4211887	NN	CC	TT	NN	TT	TT	TT	TT	CC	TT	TT	NN	NN	CC	TT	TT	NN	CC	TT	TT	NN	CC	CC	TT	CC	CC	NN	NN	CC	CC	CC	CC	NN	CC	TT	TT	CC	CC	CC	CC	CC	NN	CC	CC	TT	NN
S2_4211889	C/T	2	4211889	NN	CC	TT	NN	TT	TT	TT	TT	CC	TT	TT	NN	NN	CC	TT	TT	NN	CC	TT	TT	NN	CC	CC	TT	CC	CC	NN	NN	CC	CC	CC	CC	NN	CC	TT	TT	CC	CC	CC	CC	CC	NN	CC	CC	TT	NN
S2_4211891	G/A	2	4211891	NN	GG	AA	NN	AA	AA	AA	AA	GG	AA	AA	NN	NN	GG	AA	AA	NN	GG	AA	AA	NN	GG	GG	AA	GG	GG	NN	NN	GG	GG	GG	GG	NN	GG	AA	AA	GG	GG	GG	GG	GG	NN	GG	GG	AA	NN
S2_4211892	G/C	2	4211892	NN	CC	GG	NN	GG	GG	GG	GG	CC	GG	GG	NN	NN	GG	GG	GG	NN	CC	GG	GG	NN	GG	NN	GG	GG	CC	NN	NN	CC	CC	CC	GG	NN	GG	GG	GG	CC	CC	GG	NN	CC	NN	GG	GG	GG	NN
S2_4211971	G/A	2	4211971	GG	AA	GG	NN	GG	GG	GG	GG	AA	GG	GG	GG	GG	NN	GG	GG	NN	AA	NN	GG	GG	NN	NN	NN	GG	AA	GG	GG	AA	AA	AA	GG	GG	GG	GG	GG	GG	AA	GG	GG	AA	NN	NN	GG	NN	NN
S2_4212304	T/A	2	4212304	NN	AA	NN	TT	TT	TT	TT	TT	TT	TT	TT	NN	NN	NN	NN	NN	NN	AA	TT	TT	TT	TT	NN	AA	NN	AA	NN	NN	TT	TT	TT	TT	TT	TT	TT	TT	TT	AA	NN	TT	TT	NN	TT	TT	TT	TT
S2_4257737	T/A	2	4257737	TT	TT	AA	TT	TT	AA	TT	AA	NN	TT	TT	AA	AA	NN	AA	AA	TT	TT	NN	NN	AA	NN	NN	TT	NN	TT	TT	TT	TT	TT	TT	NN	NN	TT	NN	TT	NN	NN	TT	TT	TT	NN	NN	TT	TT	NN
S2_4257983	C/T	2	4257983	NN	CC	TT	NN	NN	CC	CC	CC	NN	CC	CC	TT	TT	NN	TT	TT	CC	CC	CC	CC	CC	CC	NN	CC	NN	CC	CC	CC	CC	CC	CC	CC	NN	CC	CC	NN	NN	NN	CC	CC	CC	NN	NN	NN	CC	CC
S2_4262905	A/T	2	4262905	AA	AA	TT	AA	AA	AA	AA	AA	AA	AA	AA	TT	TT	TT	TT	TT	NN	AA	NN	AA	AA	AA	AA	AA	AA	TT	AA	AA	AA	AA	AA	AA	AA	AA	AA	AA	AA	AA	AA	AA	AA	AA	AA	AA	AA	AA
S2_4262908	T/A	2	4262908	AA	AA	NN	NN	TT	TT	TT	TT	NN	TT	AA	NN	NN	NN	NN	NN	AA	AA	NN	TT	TT	NN	TT	TT	TT	NN	TT	TT	TT	TT	TT	NN	TT	TT	NN	TT	TT	TT	TT	TT	TT	TT	TT	TT	NN	NN
S2_4262909	A/C	2	4262909	CC	CC	NN	NN	AA	AA	AA	AA	NN	AA	CC	NN	NN	NN	NN	NN	CC	CC	NN	AA	AA	NN	AA	AA	AA	NN	AA	AA	AA	AA	AA	AA	AA	AA	NN	AA	AA	AA	AA	AA	AA	AA	AA	AA	NN	NN
S2_4262937	A/T	2	4262937	NN	TT	AA	TT	AA	AA	AA	AA	NN	AA	TT	AA	AA	AA	AA	AA	AA	TT	AA	AA	AA	NN	AA	AA	AA	AA	AA	AA	AA	AA	AA	AA	AA	AA	NN	AA	AA	AA	AA	AA	AA	AA	AA	AA	NN	NN
S2_4263706	G/A	2	4263706	GG	GG	GG	NN	GG	GG	GG	GG	GG	GG	GG	GG	GG	AA	GG	GG	AA	GG	GG	GG	GG	GG	NN	GG	GG	AA	GG	GG	GG	GG	AA	GG	GG	AA	GG	GG	GG	AA	AA	NN	AA	GG	GG	GG	NN	GG
S2_4263833	C/A	2	4263833	CC	CC	CC	CC	CC	CC	CC	CC	CC	NN	CC	CC	CC	NN	CC	CC	NN	CC	NN	CC	CC	CC	NN	CC	NN	AA	AA	AA	CC	CC	NN	CC	CC	NN	CC	CC	NN	NN	NN	CC	NN	CC	AA	CC	NN	CC
S2_4263836	T/A	2	4263836	TT	TT	TT	TT	TT	TT	TT	TT	TT	AA	TT	TT	TT	NN	TT	TT	NN	TT	NN	TT	TT	TT	NN	TT	NN	NN	AA	AA	TT	TT	NN	TT	TT	NN	TT	TT	NN	NN	NN	TT	NN	TT	AA	TT	NN	TT
S2_4263840	C/A	2	4263840	CC	CC	CC	CC	CC	CC	CC	CC	CC	AA	CC	CC	CC	NN	CC	CC	NN	CC	NN	CC	CC	CC	NN	CC	NN	NN	AA	AA	CC	CC	NN	CC	CC	NN	CC	CC	NN	NN	NN	CC	NN	CC	AA	CC	NN	CC
S2_4263852	T/A	2	4263852	TT	TT	TT	TT	TT	TT	TT	TT	TT	AA	TT	TT	TT	NN	TT	TT	NN	TT	NN	TT	TT	TT	NN	TT	NN	NN	AA	AA	TT	TT	NN	TT	TT	NN	TT	TT	NN	NN	NN	TT	NN	TT	AA	TT	NN	TT
S2_4263856	G/C	2	4263856	GG	GG	GG	GG	GG	GG	GG	GG	GG	CC	GG	GG	GG	NN	GG	GG	NN	GG	NN	GG	GG	GG	NN	GG	NN	CC	CC	CC	GG	GG	NN	GG	GG	NN	GG	GG	NN	NN	NN	GG	NN	GG	CC	GG	NN	GG
S2_4263951	C/A	2	4263951	CC	CC	CC	NN	CC	CC	CC	CC	CC	AA	CC	CC	CC	CC	CC	CC	NN	CC	CC	CC	CC	CC	CC	CC	CC	CC	CC	CC	CC	CC	AA	CC	CC	AA	CC	CC	CC	AA	CC	CC	AA	CC	CC	CC	NN	CC
S2_4266067	A/C	2	4266067	AA	AA	AA	AA	AA	AA	AA	AA	AA	AA	AA	AA	AA	NN	AA	AA	AA	AA	AA	AA	AA	AA	AA	AA	NN	AA	AA	AA	AA	AA	AA	AA	AA	CC	AA	AA	AA	NN	AA	AA	AA	AA	AA	AA	AA	AA
S2_4266940	C/G	2	4266940	CC	GG	GG	NN	CC	CC	CC	CC	NN	CC	CC	GG	GG	GG	GG	GG	NN	CC	CC	CC	CC	CC	NN	GG	CC	GG	GG	GG	CC	CC	CC	GG	CC	CC	NN	CC	CC	NN	CC	CC	NN	GG	GG	CC	NN	GG
S2_4269206	C/G	2	4269206	CC	CC	CC	CC	CC	CC	CC	CC	CC	CC	CC	CC	CC	CC	CC	CC	NN	CC	CC	CC	CC	CC	NN	CC	GG	CC	CC	CC	CC	CC	CC	GG	CC	CC	CC	CC	CC	CC	GG	CC	CC	NN	CC	CC	CC	CC
S2_4291262	T/C	2	4291262	TT	TT	TT	TT	TT	TT	TT	TT	TT	CC	TT	TT	TT	TT	TT	TT	TT	TT	TT	TT	TT	TT	TT	NN	TT	TT	NN	TT	TT	TT	TT	TT	TT	TT	NN	TT	TT	CC	TT	TT	NN	NN	TT	TT	TT	NN
S2_4291537	G/A	2	4291537	GG	GG	GG	GG	NN	NN	GG	NN	NN	GG	GG	GG	GG	GG	GG	GG	GG	GG	NN	GG	GG	GG	AA	GG	NN	GG	GG	GG	AA	AA	AA	AA	GG	GG	AA	NN	GG	NN	GG	GG	GG	NN	GG	AA	NN	GG
S2_4291888	A/G	2	4291888	NN	AA	AA	AA	GG	AA	AA	AA	AA	AA	AA	AA	AA	AA	AA	AA	NN	AA	AA	AA	AA	AA	GG	GG	AA	AA	AA	AA	AA	AA	AA	GG	AA	GG	NN	GG	AA	GG	AA	AA	GG	GG	AA	AA	NN	AA
S2_4291897	C/G	2	4291897	NN	CC	CC	CC	CC	CC	CC	CC	CC	CC	CC	CC	CC	CC	CC	CC	CC	CC	CC	CC	CC	CC	GG	CC	CC	CC	CC	CC	CC	CC	CC	GG	CC	GG	NN	CC	CC	GG	CC	CC	CC	CC	CC	CC	NN	CC
S2_4292081	A/T	2	4292081	AA	AA	AA	AA	TT	AA	AA	AA	AA	AA	AA	AA	AA	NN	AA	AA	NN	AA	NN	AA	AA	AA	NN	NN	AA	AA	AA	AA	TT	TT	TT	TT	AA	TT	NN	TT	TT	NN	AA	AA	TT	NN	AA	TT	NN	AA
S2_4292082	T/A	2	4292082	TT	TT	TT	TT	AA	TT	TT	TT	TT	TT	TT	TT	TT	NN	TT	TT	NN	TT	NN	TT	TT	TT	NN	NN	TT	TT	TT	TT	AA	AA	AA	AA	TT	AA	NN	AA	AA	NN	TT	TT	AA	NN	TT	AA	NN	TT
S2_4292110	A/G	2	4292110	AA	AA	AA	AA	GG	AA	AA	AA	NN	AA	AA	AA	AA	NN	AA	AA	NN	AA	NN	AA	AA	AA	NN	NN	AA	AA	AA	AA	GG	GG	GG	GG	AA	GG	NN	GG	GG	NN	AA	AA	GG	NN	AA	GG	NN	AA
S2_4294282	T/C	2	4294282	NN	TT	TT	NN	NN	TT	TT	TT	NN	TT	TT	TT	TT	TT	TT	TT	TT	CC	NN	CC	NN	NN	TT	TT	CC	TT	TT	TT	CC	CC	CC	TT	NN	CC	NN	NN	TT	CC	CC	TT	TT	TT	TT	CC	TT	TT
S2_4294294	G/C	2	4294294	NN	GG	GG	GG	NN	GG	GG	GG	NN	CC	GG	GG	GG	GG	GG	GG	GG	GG	NN	GG	NN	NN	GG	CC	GG	GG	GG	GG	GG	GG	GG	GG	NN	GG	GG	NN	GG	GG	GG	GG	GG	GG	GG	GG	GG	NN
S2_4294362	T/C	2	4294362	NN	NN	TT	NN	TT	TT	TT	TT	TT	TT	TT	TT	TT	TT	TT	TT	TT	NN	TT	CC	NN	NN	TT	TT	NN	NN	TT	TT	NN	CC	NN	TT	NN	NN	TT	TT	TT	NN	NN	TT	TT	NN	TT	NN	TT	TT
S2_4294366	G/C	2	4294366	NN	NN	GG	NN	GG	GG	GG	GG	GG	GG	GG	GG	GG	GG	GG	GG	GG	NN	GG	CC	NN	NN	GG	GG	NN	NN	GG	GG	NN	CC	NN	GG	NN	NN	GG	GG	GG	NN	NN	GG	GG	NN	GG	NN	GG	GG
S2_4295145	G/C	2	4295145	NN	GG	GG	GG	GG	GG	GG	GG	GG	GG	GG	GG	GG	NN	GG	GG	GG	GG	GG	GG	GG	GG	GG	GG	GG	NN	GG	GG	GG	GG	GG	GG	NN	GG	GG	GG	GG	GG	GG	GG	GG	NN	GG	GG	GG	GG
S2_4295150	C/T	2	4295150	NN	TT	CC	CC	CC	CC	CC	CC	CC	CC	CC	CC	CC	NN	CC	CC	CC	CC	CC	CC	CC	CC	CC	CC	CC	NN	CC	CC	CC	CC	CC	CC	NN	CC	CC	CC	CC	CC	CC	CC	CC	NN	CC	CC	CC	NN
S2_4295193	G/T	2	4295193	NN	GG	GG	GG	GG	GG	GG	GG	GG	GG	GG	GG	GG	NN	GG	GG	GG	GG	GG	GG	GG	GG	GG	GG	GG	NN	GG	GG	GG	GG	GG	GG	NN	GG	GG	GG	GG	GG	GG	GG	GG	NN	GG	GG	GG	GG
S2_4300628	G/A	2	4300628	NN	GG	GG	GG	GG	GG	GG	GG	NN	GG	GG	GG	GG	GG	GG	GG	GG	GG	NN	GG	GG	GG	GG	GG	NN	GG	GG	GG	GG	GG	GG	GG	NN	NN	GG	GG	NN	NN	GG	GG	GG	GG	GG	GG	GG	GG
S2_4302717	C/A	2	4302717	NN	CC	CC	CC	CC	NN	NN	NN	CC	CC	AA	CC	CC	CC	CC	CC	NN	CC	CC	CC	CC	CC	CC	CC	CC	AA	CC	CC	CC	CC	CC	CC	CC	CC	CC	CC	CC	CC	CC	CC	NN	CC	CC	CC	CC	CC
S2_4302765	A/G	2	4302765	NN	AA	AA	GG	AA	NN	GG	NN	NN	GG	AA	AA	AA	AA	AA	AA	AA	GG	AA	GG	GG	NN	AA	AA	GG	AA	AA	AA	AA	AA	AA	AA	GG	GG	GG	AA	AA	AA	AA	GG	GG	AA	GG	AA	GG	GG
S2_4302915	C/A	2	4302915	CC	CC	CC	AA	CC	CC	CC	CC	NN	CC	AA	CC	CC	CC	CC	CC	CC	AA	NN	AA	AA	CC	CC	CC	CC	CC	CC	CC	CC	CC	CC	CC	AA	CC	NN	CC	NN	CC	CC	CC	CC	CC	CC	CC	NN	CC
S2_4302918	G/A	2	4302918	GG	GG	GG	GG	GG	GG	GG	GG	GG	GG	GG	GG	GG	AA	GG	GG	AA	GG	NN	GG	GG	NN	GG	GG	GG	GG	GG	GG	AA	AA	AA	GG	GG	GG	GG	GG	NN	AA	AA	GG	GG	GG	GG	AA	GG	GG
S2_4302921	A/G	2	4302921	AA	AA	AA	AA	AA	AA	AA	AA	AA	GG	AA	AA	AA	GG	AA	AA	GG	AA	NN	AA	AA	NN	NN	AA	GG	AA	AA	AA	GG	GG	GG	AA	AA	AA	AA	AA	NN	GG	GG	AA	AA	AA	AA	GG	AA	AA
S2_4304472	T/C	2	4304472	NN	TT	TT	TT	TT	NN	TT	NN	TT	TT	CC	TT	TT	TT	TT	TT	TT	TT	TT	TT	TT	TT	TT	TT	NN	NN	TT	TT	CC	TT	TT	CC	TT	TT	TT	TT	TT	TT	TT	TT	TT	TT	CC	TT	TT	CC
S2_4304505	G/A	2	4304505	NN	GG	GG	GG	GG	NN	GG	NN	GG	GG	GG	GG	GG	GG	GG	GG	GG	GG	GG	GG	GG	GG	GG	GG	NN	NN	GG	GG	GG	GG	GG	GG	GG	GG	AA	GG	GG	NN	GG	GG	GG	GG	GG	GG	GG	GG
S2_4304510	T/C	2	4304510	NN	CC	CC	TT	TT	NN	CC	NN	NN	TT	CC	CC	CC	CC	CC	CC	CC	TT	TT	TT	TT	TT	NN	TT	NN	NN	TT	TT	CC	TT	TT	CC	TT	TT	CC	TT	TT	TT	TT	TT	TT	CC	CC	TT	TT	CC
S2_4304602	A/G	2	4304602	AA	AA	AA	GG	AA	AA	AA	AA	NN	AA	GG	AA	AA	AA	AA	AA	AA	GG	AA	GG	GG	NN	NN	AA	AA	AA	GG	GG	NN	GG	GG	NN	GG	GG	NN	AA	GG	GG	GG	AA	GG	AA	GG	GG	NN	GG
S2_4306279	G/T	2	4306279	TT	TT	TT	GG	GG	GG	GG	GG	TT	GG	GG	TT	NN	TT	TT	TT	NN	GG	GG	TT	NN	NN	NN	GG	GG	TT	NN	NN	GG	NN	TT	GG	NN	GG	GG	GG	GG	TT	TT	GG	NN	NN	GG	GG	GG	GG
S2_4306283	T/C	2	4306283	TT	TT	TT	TT	CC	TT	TT	TT	NN	CC	TT	TT	TT	NN	TT	TT	NN	TT	TT	TT	NN	NN	NN	TT	TT	TT	NN	NN	TT	NN	TT	TT	NN	TT	TT	CC	CC	TT	TT	CC	NN	NN	TT	TT	NN	CC
S2_4306286	A/C	2	4306286	AA	AA	AA	AA	AA	AA	AA	AA	AA	AA	AA	AA	AA	AA	AA	AA	AA	AA	AA	AA	NN	AA	AA	AA	AA	AA	NN	NN	AA	NN	AA	AA	NN	AA	AA	AA	AA	AA	AA	AA	NN	NN	AA	AA	AA	AA
S2_4306868	C/G	2	4306868	NN	CC	CC	CC	CC	CC	GG	CC	NN	CC	CC	CC	CC	CC	CC	CC	CC	CC	CC	CC	GG	NN	NN	CC	CC	CC	CC	CC	CC	CC	CC	CC	GG	GG	CC	CC	GG	CC	CC	GG	GG	CC	CC	CC	CC	CC
S2_4306871	C/G	2	4306871	NN	CC	CC	CC	CC	CC	GG	CC	NN	NN	CC	CC	CC	CC	CC	CC	CC	CC	CC	CC	GG	NN	NN	CC	CC	CC	CC	CC	CC	CC	CC	CC	GG	GG	CC	CC	GG	CC	CC	GG	GG	CC	CC	CC	CC	CC
S2_4306873	G/A	2	4306873	NN	GG	GG	GG	GG	GG	AA	GG	NN	GG	GG	GG	GG	GG	GG	GG	GG	GG	GG	GG	AA	NN	NN	GG	GG	GG	GG	GG	GG	GG	GG	GG	AA	AA	GG	GG	AA	GG	GG	AA	AA	GG	GG	GG	GG	GG
S2_4306876	G/T	2	4306876	NN	GG	GG	GG	GG	GG	TT	GG	NN	GG	GG	GG	GG	GG	GG	GG	GG	GG	GG	GG	TT	NN	NN	GG	GG	GG	GG	GG	GG	GG	GG	GG	TT	TT	GG	GG	TT	GG	GG	TT	TT	GG	GG	GG	GG	GG
S2_4306877	C/G	2	4306877	NN	CC	CC	CC	CC	CC	GG	CC	NN	CC	CC	CC	CC	CC	CC	CC	CC	CC	CC	CC	GG	NN	NN	CC	CC	CC	CC	CC	CC	CC	CC	CC	GG	GG	CC	CC	GG	CC	CC	GG	GG	CC	CC	CC	CC	CC
S2_4306916	G/C	2	4306916	NN	GG	GG	CC	GG	GG	CC	GG	NN	CC	CC	GG	GG	GG	GG	GG	GG	CC	CC	CC	GG	NN	NN	GG	GG	CC	GG	GG	GG	CC	CC	GG	GG	GG	NN	GG	GG	CC	CC	GG	CC	GG	GG	CC	CC	CC
S2_4307346	C/G	2	4307346	NN	CC	GG	NN	NN	NN	CC	NN	NN	GG	CC	NN	NN	NN	GG	GG	GG	NN	CC	CC	NN	NN	CC	CC	NN	NN	CC	CC	CC	CC	GG	CC	NN	CC	CC	NN	NN	CC	CC	NN	NN	NN	CC	GG	CC	CC
S2_4307525	G/C	2	4307525	GG	GG	GG	GG	GG	GG	CC	GG	NN	CC	CC	GG	GG	GG	GG	GG	GG	GG	CC	CC	GG	GG	NN	GG	GG	GG	GG	GG	GG	CC	CC	GG	GG	GG	CC	GG	GG	CC	CC	GG	GG	CC	GG	CC	CC	CC
S2_4310867	T/G	2	4310867	TT	TT	TT	TT	GG	GG	GG	NN	TT	TT	TT	TT	TT	GG	TT	TT	NN	TT	TT	TT	TT	TT	TT	GG	TT	TT	TT	TT	TT	TT	TT	TT	TT	TT	TT	GG	TT	TT	TT	TT	TT	TT	TT	TT	TT	NN
S2_4310900	G/C	2	4310900	GG	GG	GG	GG	GG	GG	GG	NN	GG	GG	GG	GG	GG	GG	GG	GG	GG	GG	GG	GG	GG	GG	GG	GG	GG	GG	GG	GG	GG	GG	GG	GG	GG	GG	GG	GG	GG	GG	GG	GG	GG	GG	GG	GG	GG	GG
S2_4310911	G/T	2	4310911	GG	GG	GG	GG	GG	GG	GG	NN	GG	GG	GG	GG	GG	GG	GG	GG	GG	GG	GG	GG	GG	GG	GG	GG	GG	GG	GG	GG	GG	GG	GG	GG	GG	GG	GG	GG	GG	GG	GG	GG	GG	GG	GG	GG	GG	GG
S2_4311104	C/G	2	4311104	NN	CC	GG	CC	CC	CC	GG	CC	NN	NN	CC	GG	GG	NN	GG	GG	NN	CC	NN	CC	CC	NN	NN	CC	NN	CC	CC	CC	CC	GG	NN	CC	NN	NN	NN	CC	NN	NN	CC	CC	GG	NN	CC	NN	NN	GG
S2_4311125	G/A	2	4311125	NN	GG	GG	GG	GG	GG	GG	GG	GG	AA	GG	GG	GG	NN	GG	GG	GG	GG	NN	GG	GG	GG	NN	GG	NN	GG	GG	GG	GG	GG	AA	GG	NN	NN	NN	GG	GG	NN	GG	GG	GG	NN	GG	AA	GG	GG
S2_4311134	T/G	2	4311134	NN	TT	TT	TT	TT	TT	TT	TT	TT	TT	TT	TT	TT	NN	TT	TT	NN	TT	NN	TT	TT	TT	TT	TT	NN	TT	TT	TT	TT	TT	TT	TT	NN	NN	NN	TT	GG	NN	TT	TT	TT	NN	TT	TT	TT	TT
S2_4311154	T/G	2	4311154	TT	TT	TT	TT	TT	TT	TT	TT	TT	TT	TT	TT	TT	NN	TT	TT	NN	TT	TT	TT	TT	TT	NN	TT	TT	TT	TT	TT	TT	GG	TT	TT	TT	TT	TT	TT	TT	TT	TT	TT	TT	TT	TT	TT	TT	TT
S2_4311292	G/T	2	4311292	GG	GG	GG	GG	GG	GG	NN	GG	GG	NN	GG	NN	NN	NN	GG	GG	NN	GG	NN	GG	GG	GG	GG	NN	NN	GG	GG	NN	GG	NN	NN	GG	NN	GG	NN	GG	GG	NN	NN	GG	NN	GG	GG	GG	NN	NN
S2_4311423	C/T	2	4311423	TT	CC	CC	TT	CC	CC	TT	CC	CC	TT	CC	CC	CC	CC	CC	CC	NN	TT	NN	TT	TT	TT	NN	CC	CC	NN	CC	CC	CC	TT	TT	CC	TT	TT	CC	CC	NN	NN	CC	NN	CC	CC	CC	TT	NN	CC
S2_4311431	C/T	2	4311431	TT	CC	CC	TT	CC	CC	TT	CC	CC	TT	TT	CC	CC	CC	CC	CC	NN	TT	NN	TT	TT	TT	NN	CC	CC	NN	TT	TT	CC	TT	TT	CC	TT	TT	CC	CC	NN	NN	CC	TT	CC	CC	TT	TT	NN	CC
S2_4320006	A/G	2	4320006	NN	NN	AA	NN	AA	AA	AA	AA	NN	NN	NN	AA	AA	NN	AA	AA	NN	NN	NN	AA	NN	AA	AA	AA	NN	NN	NN	NN	NN	NN	NN	NN	NN	NN	AA	AA	NN	AA	AA	AA	AA	NN	NN	NN	NN	AA
S2_4320009	G/A	2	4320009	NN	NN	GG	NN	GG	GG	GG	GG	NN	NN	NN	GG	GG	NN	GG	GG	NN	NN	NN	GG	NN	GG	GG	GG	NN	NN	NN	NN	NN	NN	NN	NN	NN	NN	GG	GG	NN	GG	GG	GG	GG	NN	NN	NN	NN	GG
S2_4342794	C/G	2	4342794	NN	NN	CC	NN	NN	CC	NN	CC	NN	GG	NN	CC	CC	CC	CC	CC	NN	NN	NN	NN	NN	NN	NN	NN	NN	NN	NN	NN	CC	NN	CC	CC	NN	NN	NN	NN	NN	NN	NN	CC	NN	NN	NN	CC	NN	CC
S2_4342821	G/C	2	4342821	NN	NN	GG	NN	NN	GG	NN	GG	NN	CC	NN	GG	GG	GG	GG	GG	NN	NN	NN	NN	NN	NN	NN	NN	NN	NN	NN	NN	GG	NN	GG	GG	NN	NN	NN	NN	NN	NN	NN	GG	NN	NN	NN	GG	NN	GG
S2_4343023	C/T	2	4343023	CC	CC	CC	CC	CC	CC	TT	CC	CC	CC	CC	CC	CC	CC	CC	CC	CC	CC	CC	CC	CC	NN	TT	CC	TT	CC	CC	CC	CC	CC	CC	CC	CC	TT	CC	CC	CC	CC	CC	TT	TT	TT	CC	CC	CC	CC
S2_4343031	T/C	2	4343031	CC	CC	TT	CC	CC	TT	CC	TT	NN	TT	CC	TT	TT	TT	TT	TT	NN	CC	CC	CC	TT	NN	CC	CC	CC	TT	TT	TT	TT	CC	NN	TT	TT	CC	NN	CC	TT	CC	CC	CC	CC	CC	TT	TT	CC	TT
S2_4343048	A/T	2	4343048	AA	AA	TT	AA	AA	AA	AA	AA	AA	AA	AA	TT	TT	AA	TT	TT	AA	AA	AA	AA	TT	AA	AA	AA	AA	TT	TT	TT	AA	AA	AA	AA	TT	AA	NN	AA	TT	AA	AA	AA	AA	AA	TT	AA	AA	TT
S2_4343110	T/C	2	4343110	NN	TT	TT	TT	TT	TT	TT	TT	TT	TT	TT	TT	TT	TT	TT	TT	TT	TT	TT	TT	TT	NN	NN	TT	NN	TT	TT	TT	TT	TT	CC	TT	TT	TT	TT	TT	CC	NN	TT	TT	TT	TT	TT	CC	TT	TT
S2_4343113	A/C	2	4343113	NN	AA	AA	AA	AA	AA	AA	AA	AA	AA	AA	AA	AA	AA	AA	AA	AA	AA	AA	AA	AA	AA	NN	AA	NN	AA	AA	AA	AA	AA	AA	AA	AA	AA	AA	AA	AA	NN	AA	AA	AA	AA	AA	AA	AA	AA
S2_4343121	C/A	2	4343121	NN	CC	CC	CC	CC	CC	CC	CC	CC	CC	CC	CC	CC	CC	CC	CC	CC	CC	CC	CC	CC	NN	NN	CC	NN	CC	CC	CC	CC	CC	AA	CC	CC	CC	CC	CC	CC	NN	CC	CC	CC	CC	CC	AA	CC	CC
S2_4343137	T/C	2	4343137	NN	TT	TT	TT	TT	TT	TT	TT	TT	TT	TT	TT	TT	TT	TT	TT	TT	TT	TT	TT	TT	TT	NN	TT	NN	TT	TT	TT	TT	TT	TT	TT	TT	TT	TT	TT	CC	NN	TT	TT	TT	TT	TT	TT	TT	TT
S2_4343165	C/G	2	4343165	NN	CC	CC	NN	GG	NN	NN	NN	NN	CC	NN	CC	CC	NN	CC	CC	NN	NN	GG	NN	CC	NN	GG	GG	NN	CC	NN	NN	NN	GG	CC	CC	CC	GG	NN	GG	CC	GG	GG	GG	GG	GG	NN	CC	GG	NN
S2_4343167	T/C	2	4343167	NN	TT	TT	NN	CC	NN	NN	NN	NN	TT	NN	TT	TT	NN	TT	TT	NN	NN	CC	NN	TT	NN	CC	CC	NN	TT	NN	NN	NN	CC	TT	TT	TT	CC	NN	CC	TT	CC	CC	CC	CC	CC	NN	TT	CC	NN
S2_4343172	C/T	2	4343172	NN	CC	CC	NN	TT	NN	NN	NN	NN	CC	NN	CC	CC	NN	CC	CC	NN	NN	TT	NN	CC	NN	TT	TT	NN	CC	NN	NN	NN	TT	CC	CC	CC	TT	NN	TT	CC	TT	TT	TT	TT	TT	NN	CC	TT	NN
S2_4343176	T/C	2	4343176	NN	TT	TT	NN	TT	NN	NN	NN	NN	TT	NN	TT	TT	NN	TT	TT	TT	NN	TT	NN	TT	NN	TT	TT	NN	TT	NN	NN	TT	TT	CC	TT	TT	TT	TT	TT	TT	TT	TT	TT	TT	TT	NN	CC	TT	NN
S2_4343178	T/C	2	4343178	NN	TT	TT	NN	CC	NN	NN	NN	NN	TT	NN	TT	TT	NN	TT	TT	NN	NN	CC	NN	TT	NN	CC	CC	NN	TT	NN	NN	NN	CC	TT	TT	TT	CC	NN	CC	TT	CC	CC	CC	CC	CC	NN	TT	CC	NN
S2_4343186	C/T	2	4343186	NN	CC	CC	NN	TT	NN	NN	NN	NN	CC	NN	CC	CC	NN	CC	CC	NN	NN	TT	NN	TT	NN	TT	TT	NN	TT	NN	NN	TT	TT	CC	NN	TT	TT	TT	TT	CC	TT	TT	TT	TT	TT	NN	CC	TT	NN
S2_4343191	G/T	2	4343191	NN	GG	GG	NN	TT	NN	NN	NN	NN	GG	NN	GG	GG	NN	GG	GG	NN	NN	TT	NN	GG	NN	TT	TT	NN	GG	NN	NN	NN	TT	GG	GG	GG	TT	NN	TT	GG	TT	TT	TT	TT	TT	NN	GG	TT	NN
S2_4343299	G/A	2	4343299	GG	GG	GG	GG	GG	GG	NN	GG	GG	AA	GG	GG	GG	NN	GG	GG	GG	GG	GG	GG	NN	NN	GG	GG	GG	GG	GG	GG	NN	GG	AA	GG	NN	GG	GG	GG	NN	GG	GG	GG	GG	GG	GG	AA	GG	GG
S2_4343439	C/G	2	4343439	NN	CC	CC	CC	GG	CC	CC	CC	NN	CC	CC	CC	CC	CC	CC	CC	NN	CC	NN	CC	CC	NN	NN	GG	CC	CC	CC	CC	CC	GG	CC	CC	CC	GG	CC	GG	NN	NN	GG	GG	CC	NN	CC	CC	GG	CC
S2_4343462	A/C	2	4343462	NN	AA	AA	AA	AA	CC	CC	CC	NN	AA	AA	AA	AA	AA	AA	AA	AA	AA	NN	AA	AA	AA	NN	AA	AA	CC	AA	AA	AA	AA	AA	AA	AA	AA	AA	AA	NN	NN	AA	AA	AA	NN	AA	AA	AA	AA
S2_4343463	T/A	2	4343463	NN	TT	TT	TT	TT	AA	AA	AA	NN	TT	TT	TT	TT	TT	TT	TT	TT	TT	NN	TT	TT	TT	NN	TT	TT	AA	TT	TT	TT	TT	TT	TT	TT	TT	TT	TT	NN	NN	TT	TT	TT	NN	TT	TT	TT	TT
S2_4343478	G/A	2	4343478	NN	GG	GG	GG	GG	GG	GG	GG	NN	GG	GG	GG	GG	AA	GG	GG	NN	GG	NN	GG	GG	GG	NN	GG	GG	GG	GG	GG	AA	GG	GG	AA	GG	GG	NN	GG	NN	NN	GG	GG	GG	NN	GG	GG	GG	GG
S2_4343600	C/G	2	4343600	CC	GG	CC	CC	CC	CC	CC	CC	NN	CC	CC	CC	CC	CC	CC	CC	CC	CC	CC	CC	CC	CC	CC	CC	CC	CC	CC	CC	CC	CC	NN	CC	CC	CC	CC	CC	NN	NN	CC	CC	CC	NN	CC	NN	CC	CC
S2_4343617	C/A	2	4343617	NN	CC	CC	CC	CC	CC	CC	CC	CC	NN	CC	CC	CC	CC	CC	CC	CC	CC	CC	CC	NN	CC	CC	CC	CC	CC	CC	CC	NN	CC	NN	CC	NN	CC	CC	CC	NN	NN	CC	CC	CC	CC	CC	NN	CC	CC
S2_4343640	T/G	2	4343640	NN	TT	TT	TT	TT	TT	TT	TT	TT	NN	TT	TT	TT	TT	TT	TT	TT	TT	TT	TT	NN	TT	TT	TT	TT	TT	TT	TT	NN	TT	NN	TT	NN	TT	TT	TT	NN	NN	TT	TT	TT	TT	TT	NN	TT	TT
S2_4343672	A/C	2	4343672	NN	AA	AA	AA	CC	AA	AA	AA	AA	NN	AA	AA	AA	CC	AA	AA	AA	AA	AA	AA	NN	NN	AA	CC	AA	AA	AA	AA	NN	CC	NN	AA	NN	CC	CC	CC	NN	NN	CC	AA	AA	AA	AA	NN	NN	NN
S2_4343711	T/A	2	4343711	NN	AA	TT	TT	NN	TT	TT	TT	NN	NN	TT	TT	TT	NN	TT	TT	TT	TT	TT	TT	NN	TT	TT	AA	NN	TT	TT	TT	NN	AA	NN	NN	NN	AA	AA	NN	NN	AA	AA	TT	TT	TT	TT	NN	AA	NN
S2_4344203	A/G	2	4344203	AA	AA	AA	AA	AA	AA	GG	AA	AA	AA	AA	AA	AA	AA	AA	AA	AA	AA	AA	AA	GG	AA	AA	GG	AA	AA	AA	AA	AA	AA	AA	AA	NN	GG	GG	AA	AA	GG	GG	AA	AA	AA	AA	AA	NN	NN
S2_4344263	G/A	2	4344263	AA	GG	GG	AA	GG	GG	AA	GG	NN	GG	GG	GG	GG	GG	GG	GG	AA	AA	AA	AA	GG	GG	NN	GG	AA	NN	AA	AA	GG	GG	NN	GG	GG	GG	GG	GG	NN	GG	GG	GG	GG	GG	AA	GG	NN	GG
S2_4344276	G/A	2	4344276	AA	GG	GG	AA	GG	GG	AA	GG	NN	GG	GG	GG	GG	GG	GG	GG	AA	AA	AA	AA	GG	GG	NN	GG	AA	NN	AA	AA	GG	GG	NN	GG	GG	GG	GG	GG	NN	GG	GG	GG	GG	GG	AA	GG	NN	GG
S2_4344309	C/G	2	4344309	CC	CC	CC	CC	CC	CC	CC	CC	CC	CC	CC	CC	CC	CC	CC	CC	CC	CC	GG	CC	CC	CC	NN	CC	CC	CC	GG	GG	CC	CC	CC	CC	CC	CC	CC	CC	CC	CC	CC	CC	CC	CC	NN	CC	CC	CC
S2_4344372	A/G	2	4344372	NN	NN	AA	NN	GG	GG	NN	GG	NN	GG	NN	AA	AA	GG	AA	AA	NN	NN	NN	GG	NN	GG	NN	NN	NN	GG	GG	GG	NN	AA	NN	NN	NN	NN	NN	GG	NN	NN	NN	GG	NN	GG	GG	NN	NN	NN
S2_4344395	A/T	2	4344395	NN	NN	AA	NN	AA	AA	NN	AA	NN	TT	NN	AA	AA	AA	AA	AA	AA	NN	NN	AA	NN	AA	NN	NN	NN	AA	AA	AA	NN	AA	NN	NN	NN	NN	NN	AA	NN	NN	NN	AA	NN	AA	AA	NN	NN	AA
S2_4344498	A/G	2	4344498	AA	AA	AA	AA	NN	AA	AA	AA	AA	NN	NN	AA	AA	NN	AA	AA	NN	AA	NN	AA	NN	NN	NN	NN	AA	AA	NN	NN	AA	AA	NN	NN	NN	NN	NN	NN	GG	NN	AA	AA	NN	NN	NN	GG	AA	AA
S2_4346071	T/C	2	4346071	TT	CC	TT	TT	TT	CC	TT	CC	CC	CC	CC	TT	TT	TT	TT	TT	NN	TT	TT	TT	TT	CC	TT	CC	TT	TT	TT	TT	CC	TT	NN	CC	TT	CC	CC	TT	CC	TT	TT	CC	TT	CC	CC	TT	NN	TT
S2_4347197	C/G	2	4347197	NN	GG	CC	NN	GG	GG	NN	GG	NN	NN	CC	CC	CC	GG	CC	CC	CC	NN	CC	NN	NN	CC	NN	GG	CC	CC	CC	CC	NN	CC	NN	NN	NN	NN	CC	GG	CC	NN	CC	CC	NN	CC	NN	NN	NN	CC
S2_4347200	C/T	2	4347200	NN	TT	CC	NN	TT	TT	NN	TT	NN	NN	CC	CC	CC	TT	CC	CC	CC	NN	CC	NN	NN	CC	NN	TT	CC	CC	CC	CC	NN	CC	NN	NN	NN	NN	CC	TT	CC	NN	CC	CC	NN	CC	NN	NN	NN	CC
S2_4347203	A/C	2	4347203	NN	CC	AA	NN	CC	CC	NN	CC	NN	NN	AA	AA	AA	CC	AA	AA	AA	NN	AA	NN	NN	AA	NN	CC	AA	AA	AA	AA	NN	AA	NN	NN	NN	NN	AA	CC	AA	NN	AA	AA	NN	AA	NN	NN	NN	AA
S2_4347204	A/G	2	4347204	NN	GG	AA	NN	GG	GG	NN	GG	NN	NN	AA	AA	AA	GG	AA	AA	AA	NN	AA	NN	NN	AA	NN	GG	AA	AA	AA	AA	NN	AA	NN	NN	NN	NN	AA	GG	AA	NN	AA	AA	NN	AA	NN	NN	NN	AA
S2_4347205	C/G	2	4347205	NN	GG	CC	NN	GG	GG	NN	GG	NN	NN	CC	CC	CC	GG	CC	CC	CC	NN	CC	NN	NN	CC	NN	GG	CC	CC	CC	CC	NN	CC	NN	NN	NN	NN	CC	GG	CC	NN	CC	CC	NN	CC	NN	NN	NN	CC
S2_4347216	C/A	2	4347216	NN	AA	CC	NN	AA	AA	NN	AA	NN	NN	CC	CC	CC	AA	CC	CC	CC	NN	CC	NN	NN	CC	NN	AA	CC	CC	CC	CC	NN	CC	NN	NN	NN	NN	CC	AA	CC	AA	CC	CC	NN	CC	NN	NN	NN	CC
S2_4347218	C/T	2	4347218	NN	CC	CC	NN	CC	CC	NN	CC	NN	NN	CC	CC	CC	CC	CC	CC	NN	NN	CC	NN	NN	CC	CC	CC	CC	CC	CC	CC	NN	CC	NN	NN	NN	NN	TT	CC	CC	CC	CC	CC	NN	CC	NN	NN	NN	NN
S2_4347618	G/A	2	4347618	GG	NN	GG	GG	NN	GG	GG	GG	NN	GG	NN	GG	GG	NN	GG	GG	GG	GG	GG	GG	GG	GG	NN	NN	NN	GG	GG	GG	GG	GG	NN	GG	GG	NN	GG	NN	NN	NN	GG	GG	NN	NN	GG	NN	GG	GG
S2_4348573	G/A	2	4348573	NN	AA	GG	NN	NN	AA	NN	AA	NN	NN	NN	GG	GG	NN	GG	GG	GG	NN	GG	NN	NN	NN	NN	NN	GG	AA	GG	GG	NN	NN	NN	NN	NN	NN	NN	NN	GG	NN	NN	NN	GG	AA	NN	NN	NN	NN
S2_4348607	T/C	2	4348607	NN	CC	TT	NN	NN	CC	NN	CC	NN	NN	NN	TT	TT	NN	TT	TT	TT	NN	TT	NN	NN	NN	NN	NN	TT	NN	TT	TT	NN	NN	NN	NN	NN	NN	NN	NN	TT	NN	NN	NN	TT	NN	NN	NN	NN	NN
S2_4348635	G/C	2	4348635	CC	GG	GG	CC	NN	GG	NN	GG	GG	CC	NN	NN	NN	GG	GG	GG	GG	CC	NN	CC	CC	NN	CC	CC	NN	GG	NN	NN	NN	GG	NN	NN	CC	NN	NN	NN	NN	CC	GG	GG	NN	CC	GG	NN	NN	CC
S2_4348637	C/T	2	4348637	CC	CC	TT	CC	NN	CC	NN	CC	NN	CC	NN	NN	NN	TT	TT	TT	NN	CC	NN	CC	CC	NN	CC	CC	NN	CC	NN	NN	NN	TT	NN	NN	CC	NN	NN	NN	NN	CC	TT	TT	NN	CC	TT	NN	CC	CC
S2_4348820	A/C	2	4348820	AA	AA	AA	AA	AA	AA	AA	AA	AA	AA	NN	AA	AA	NN	AA	AA	AA	AA	AA	AA	AA	AA	NN	AA	AA	CC	AA	AA	AA	NN	AA	AA	NN	AA	AA	AA	AA	AA	NN	AA	AA	AA	AA	AA	AA	AA
S2_4348828	C/A	2	4348828	CC	CC	CC	CC	CC	CC	CC	CC	CC	CC	NN	CC	CC	NN	CC	CC	CC	CC	CC	CC	CC	CC	NN	CC	CC	AA	CC	CC	CC	NN	CC	CC	NN	CC	CC	CC	CC	CC	NN	CC	CC	CC	CC	CC	CC	CC
S2_4348830	G/A	2	4348830	GG	GG	GG	GG	GG	GG	GG	GG	GG	GG	NN	GG	GG	NN	GG	GG	GG	GG	GG	GG	GG	GG	NN	GG	GG	AA	GG	GG	GG	NN	GG	GG	NN	GG	GG	GG	GG	GG	NN	GG	GG	GG	GG	GG	GG	GG
S2_4348831	G/T	2	4348831	GG	GG	GG	GG	GG	GG	GG	GG	GG	GG	NN	GG	GG	NN	GG	GG	GG	GG	GG	GG	GG	GG	NN	GG	GG	TT	GG	GG	GG	NN	GG	GG	NN	GG	GG	GG	GG	GG	NN	GG	GG	GG	GG	GG	GG	GG
S2_4348872	T/A	2	4348872	AA	TT	TT	AA	TT	NN	TT	NN	NN	AA	TT	TT	TT	NN	TT	TT	NN	NN	TT	AA	NN	TT	NN	NN	TT	AA	TT	TT	TT	NN	NN	TT	NN	TT	NN	TT	NN	NN	NN	NN	TT	NN	NN	NN	NN	TT
S2_4348904	C/A	2	4348904	CC	CC	CC	CC	CC	NN	CC	NN	NN	CC	AA	CC	CC	NN	CC	CC	NN	NN	CC	CC	NN	CC	NN	NN	CC	CC	CC	CC	CC	NN	CC	CC	NN	CC	NN	CC	NN	NN	NN	NN	CC	NN	NN	NN	CC	CC
S2_4348907	G/A	2	4348907	GG	GG	GG	GG	GG	NN	GG	NN	NN	GG	GG	GG	GG	NN	GG	GG	NN	NN	GG	GG	NN	GG	NN	NN	GG	AA	GG	GG	GG	NN	GG	GG	NN	GG	NN	GG	NN	NN	NN	NN	GG	NN	NN	NN	GG	GG
S2_4349138	T/C	2	4349138	NN	TT	TT	NN	TT	NN	TT	NN	NN	NN	CC	TT	TT	CC	TT	TT	NN	NN	CC	NN	NN	NN	CC	NN	TT	NN	CC	CC	TT	CC	NN	TT	NN	TT	NN	TT	TT	NN	CC	CC	TT	NN	CC	TT	NN	TT
S2_4349159	C/T	2	4349159	NN	TT	CC	TT	CC	TT	CC	TT	NN	TT	TT	CC	CC	TT	CC	CC	NN	TT	CC	TT	TT	NN	CC	NN	CC	TT	CC	CC	CC	TT	NN	CC	TT	CC	NN	CC	CC	NN	TT	TT	CC	NN	TT	CC	NN	NN
S2_4349177	G/T	2	4349177	NN	GG	GG	GG	GG	GG	GG	GG	NN	GG	GG	GG	GG	TT	GG	GG	GG	GG	GG	GG	GG	GG	GG	NN	GG	GG	GG	GG	GG	TT	GG	GG	GG	NN	NN	GG	GG	NN	TT	TT	GG	NN	TT	GG	TT	GG
S2_4370183	C/T	2	4370183	CC	CC	CC	CC	CC	CC	CC	CC	CC	CC	CC	CC	CC	CC	CC	CC	CC	CC	CC	CC	CC	CC	CC	CC	CC	CC	CC	CC	CC	CC	CC	CC	CC	CC	CC	CC	CC	NN	CC	CC	CC	CC	CC	CC	CC	CC
S2_4370192	G/C	2	4370192	GG	GG	GG	GG	GG	GG	GG	GG	GG	GG	GG	GG	GG	GG	GG	GG	GG	GG	GG	GG	GG	GG	GG	GG	GG	GG	GG	GG	GG	GG	GG	GG	GG	GG	GG	GG	GG	NN	GG	GG	GG	GG	GG	GG	GG	GG
S2_4370217	C/T	2	4370217	CC	CC	TT	CC	CC	CC	CC	CC	NN	CC	CC	NN	TT	CC	TT	TT	TT	CC	CC	CC	CC	NN	CC	CC	CC	CC	CC	CC	CC	CC	CC	CC	CC	TT	CC	CC	CC	NN	CC	CC	CC	TT	CC	CC	CC	CC
S2_4370291	C/T	2	4370291	CC	CC	CC	CC	CC	CC	CC	CC	CC	TT	CC	CC	CC	CC	CC	CC	NN	CC	CC	CC	CC	CC	CC	CC	CC	CC	CC	CC	CC	CC	CC	CC	CC	CC	NN	CC	CC	CC	TT	CC	CC	CC	CC	CC	CC	CC
S2_4370390	G/T	2	4370390	GG	GG	GG	GG	GG	GG	GG	GG	GG	GG	GG	GG	GG	GG	GG	GG	GG	GG	GG	GG	GG	GG	GG	GG	GG	GG	GG	GG	GG	GG	GG	GG	GG	TT	GG	GG	GG	GG	GG	GG	GG	GG	GG	GG	GG	GG
S2_4370391	C/T	2	4370391	CC	CC	CC	CC	CC	CC	CC	CC	CC	CC	CC	CC	CC	CC	CC	CC	CC	CC	CC	CC	CC	CC	CC	CC	CC	CC	CC	CC	CC	CC	CC	CC	CC	TT	CC	CC	CC	CC	CC	CC	CC	CC	CC	CC	CC	CC
S2_4415495	G/A	2	4415495	GG	GG	GG	GG	GG	GG	GG	GG	GG	GG	GG	GG	GG	GG	GG	GG	GG	GG	GG	GG	GG	GG	GG	GG	GG	GG	GG	GG	GG	GG	GG	GG	GG	GG	GG	GG	GG	GG	GG	GG	GG	GG	GG	GG	GG	GG
S2_4415497	G/T	2	4415497	GG	GG	GG	GG	GG	GG	GG	GG	GG	GG	GG	GG	GG	GG	GG	GG	GG	GG	GG	GG	GG	GG	GG	GG	GG	GG	GG	GG	GG	GG	GG	GG	NN	GG	GG	GG	GG	GG	GG	GG	GG	GG	GG	GG	GG	GG
S2_4415515	T/G	2	4415515	TT	TT	TT	TT	GG	TT	TT	TT	TT	GG	TT	TT	TT	TT	TT	TT	NN	TT	NN	TT	TT	TT	NN	GG	TT	GG	GG	GG	TT	GG	TT	TT	TT	TT	TT	GG	TT	TT	GG	TT	GG	TT	TT	TT	TT	TT
S2_4436945	G/A	2	4436945	NN	GG	AA	NN	GG	NN	NN	NN	NN	NN	NN	AA	AA	AA	AA	AA	GG	NN	GG	GG	GG	AA	NN	GG	AA	AA	GG	GG	GG	GG	GG	GG	GG	NN	GG	GG	NN	GG	GG	NN	NN	AA	NN	GG	NN	GG
S2_4437356	G/C	2	4437356	NN	GG	GG	NN	NN	NN	NN	NN	NN	NN	NN	GG	GG	NN	GG	GG	GG	NN	NN	NN	NN	GG	NN	NN	NN	NN	NN	NN	NN	GG	NN	NN	NN	GG	NN	NN	NN	NN	NN	NN	GG	GG	NN	NN	NN	NN
S2_4437366	A/T	2	4437366	NN	AA	AA	NN	NN	NN	NN	NN	NN	NN	NN	AA	AA	NN	AA	AA	AA	NN	NN	NN	NN	AA	NN	NN	NN	NN	NN	NN	NN	AA	NN	NN	NN	AA	NN	NN	NN	NN	NN	NN	AA	AA	NN	NN	NN	NN
S2_4437371	C/A	2	4437371	NN	CC	CC	NN	NN	NN	NN	NN	NN	NN	NN	CC	CC	NN	CC	CC	CC	NN	NN	NN	NN	CC	NN	NN	NN	NN	NN	NN	NN	AA	NN	NN	NN	CC	NN	NN	NN	NN	NN	NN	CC	CC	NN	NN	NN	NN
S10_120007979	C/T	10	120007979	CC	NN	CC	TT	NN	TT	NN	TT	NN	CC	NN	CC	NN	CC	NN	CC	NN	CC	TT	NN	CC	CC	TT	NN	NN	CC	TT	NN	NN	NN	NN	NN	CC	NN	NN	NN	NN	NN	TT	NN	CC	TT	TT	NN	TT	NN
S10_120011312	C/G	10	120011312	CC	CC	GG	GG	CC	GG	CC	CC	NN	NN	CC	GG	CC	NN	CC	GG	NN	NN	CC	CC	CC	CC	NN	GG	CC	CC	CC	GG	CC	CC	NN	CC	CC	GG	GG	CC	CC	CC	GG	NN	NN	GG	GG	CC	CC	CC
S10_120011326	G/C	10	120011326	GG	GG	CC	CC	GG	CC	GG	GG	NN	NN	GG	CC	GG	NN	GG	CC	NN	NN	GG	GG	GG	GG	GG	CC	GG	GG	GG	NN	GG	GG	NN	GG	GG	CC	CC	GG	GG	GG	CC	NN	NN	CC	CC	GG	GG	GG
S10_120017609	C/T	10	120017609	CC	NN	CC	NN	CC	NN	CC	NN	NN	NN	CC	CC	CC	CC	CC	CC	NN	CC	NN	CC	CC	CC	NN	NN	NN	CC	NN	NN	CC	CC	CC	CC	CC	CC	NN	CC	CC	NN	NN	NN	CC	NN	NN	NN	NN	CC
S10_120017611	C/T	10	120017611	CC	NN	CC	NN	CC	NN	CC	NN	NN	NN	CC	CC	CC	CC	CC	CC	NN	CC	NN	CC	CC	CC	NN	NN	NN	CC	NN	NN	CC	CC	CC	CC	CC	CC	NN	CC	CC	NN	NN	NN	CC	NN	NN	NN	NN	CC
S10_120017613	G/C	10	120017613	GG	NN	GG	NN	GG	NN	GG	NN	NN	NN	GG	GG	GG	GG	GG	GG	NN	GG	NN	GG	GG	GG	NN	NN	NN	GG	NN	NN	GG	GG	GG	GG	GG	GG	NN	GG	GG	NN	NN	NN	GG	NN	NN	NN	NN	GG
S10_120017642	A/G	10	120017642	AA	NN	AA	NN	AA	NN	AA	NN	NN	NN	AA	AA	AA	AA	AA	AA	NN	AA	NN	AA	AA	AA	NN	NN	NN	AA	NN	NN	AA	AA	AA	AA	AA	AA	NN	AA	AA	NN	NN	NN	AA	NN	NN	NN	NN	AA
S10_120031012	A/C	10	120031012	NN	AA	CC	NN	AA	NN	AA	AA	NN	CC	AA	CC	AA	CC	NN	CC	AA	CC	AA	AA	AA	AA	NN	NN	AA	AA	AA	NN	AA	AA	NN	AA	AA	NN	NN	AA	AA	AA	NN	NN	CC	NN	AA	AA	AA	NN
S10_120031013	G/A	10	120031013	NN	GG	AA	NN	GG	NN	GG	GG	NN	AA	GG	AA	GG	AA	NN	AA	GG	AA	GG	GG	GG	GG	NN	NN	GG	GG	GG	NN	GG	GG	AA	GG	GG	NN	NN	GG	GG	GG	NN	NN	AA	NN	GG	GG	GG	NN
S10_120031064	C/A	10	120031064	NN	CC	AA	NN	CC	NN	CC	CC	NN	AA	CC	AA	CC	AA	NN	AA	CC	AA	CC	CC	CC	CC	NN	NN	CC	CC	CC	NN	CC	CC	NN	CC	CC	NN	NN	CC	CC	CC	NN	NN	AA	NN	CC	CC	CC	NN
S10_120031185	C/T	10	120031185	CC	CC	CC	CC	CC	CC	CC	NN	CC	CC	CC	CC	TT	CC	CC	CC	CC	CC	CC	TT	CC	CC	CC	CC	CC	CC	CC	CC	TT	TT	CC	CC	CC	CC	CC	CC	CC	TT	CC	CC	CC	CC	CC	NN	CC	CC
S10_120031206	C/T	10	120031206	CC	CC	CC	TT	TT	TT	TT	CC	NN	CC	CC	CC	CC	CC	CC	CC	NN	CC	CC	CC	CC	CC	NN	TT	TT	CC	CC	TT	CC	CC	CC	TT	TT	NN	CC	TT	CC	CC	TT	NN	CC	TT	TT	NN	CC	CC
S10_120117473	G/T	10	120117473	NN	GG	GG	TT	NN	TT	NN	GG	NN	GG	GG	GG	GG	GG	NN	GG	NN	GG	GG	GG	GG	GG	NN	TT	NN	GG	GG	TT	GG	GG	GG	GG	GG	NN	TT	NN	GG	GG	TT	NN	GG	TT	TT	NN	GG	NN
S10_120120697	A/G	10	120120697	AA	AA	AA	AA	AA	AA	AA	NN	NN	AA	AA	AA	AA	AA	NN	AA	AA	AA	GG	AA	AA	AA	GG	NN	AA	AA	GG	NN	AA	AA	NN	AA	AA	AA	GG	AA	GG	AA	NN	AA	AA	NN	AA	AA	GG	GG
S10_120120698	G/A	10	120120698	GG	GG	GG	GG	GG	GG	GG	NN	NN	GG	GG	GG	GG	GG	NN	GG	GG	GG	AA	GG	GG	GG	AA	NN	GG	GG	AA	NN	GG	GG	NN	GG	GG	NN	AA	GG	AA	GG	NN	GG	GG	NN	GG	GG	AA	AA
S10_120120699	C/A	10	120120699	CC	CC	CC	CC	CC	CC	CC	NN	NN	CC	CC	CC	CC	CC	NN	CC	CC	CC	AA	CC	CC	CC	AA	NN	CC	CC	AA	NN	CC	CC	NN	CC	CC	NN	AA	CC	AA	CC	NN	CC	CC	NN	CC	CC	AA	AA
S10_120120700	G/C	10	120120700	GG	GG	GG	GG	GG	GG	GG	NN	NN	GG	GG	GG	GG	GG	NN	GG	GG	GG	CC	GG	GG	GG	CC	NN	GG	GG	CC	NN	GG	GG	NN	GG	GG	NN	CC	GG	CC	GG	NN	GG	GG	NN	GG	GG	CC	CC
S10_120120709	C/T	10	120120709	CC	CC	CC	CC	CC	CC	CC	CC	NN	CC	CC	CC	CC	CC	NN	CC	CC	CC	CC	CC	CC	CC	NN	TT	CC	CC	CC	NN	CC	CC	CC	CC	CC	NN	NN	CC	CC	CC	TT	NN	CC	TT	TT	NN	CC	CC
S10_120120712	G/C	10	120120712	GG	GG	GG	GG	GG	GG	GG	GG	GG	GG	GG	GG	GG	GG	NN	GG	NN	GG	NN	GG	GG	GG	GG	GG	GG	GG	NN	GG	GG	GG	GG	GG	GG	GG	GG	GG	GG	GG	GG	GG	GG	GG	GG	GG	NN	NN
S10_120120737	G/A	10	120120737	GG	GG	GG	GG	GG	GG	GG	NN	NN	GG	GG	GG	GG	GG	NN	GG	GG	GG	AA	GG	GG	GG	AA	NN	GG	GG	AA	NN	GG	GG	NN	GG	GG	NN	AA	GG	AA	GG	NN	GG	GG	NN	GG	GG	AA	AA
S10_120120743	T/A	10	120120743	TT	TT	TT	TT	TT	TT	TT	TT	NN	TT	TT	TT	AA	TT	NN	TT	TT	TT	TT	TT	TT	TT	TT	TT	TT	TT	TT	NN	TT	TT	TT	TT	TT	TT	TT	TT	TT	TT	TT	TT	TT	TT	TT	TT	TT	TT
S10_120120763	A/G	10	120120763	AA	AA	AA	AA	AA	AA	AA	NN	NN	NN	AA	AA	GG	AA	AA	AA	AA	AA	NN	AA	AA	AA	NN	NN	AA	AA	NN	GG	AA	AA	AA	AA	AA	AA	AA	AA	AA	NN	NN	AA	AA	NN	AA	AA	NN	NN
S10_120121178	C/G	10	120121178	NN	CC	CC	NN	NN	NN	NN	CC	NN	CC	CC	CC	CC	CC	NN	CC	NN	CC	NN	CC	CC	CC	NN	NN	NN	NN	NN	CC	CC	CC	CC	NN	CC	NN	NN	NN	CC	CC	NN	NN	CC	NN	CC	NN	NN	NN
S10_120121213	G/C	10	120121213	NN	GG	GG	NN	NN	NN	NN	CC	NN	GG	GG	GG	GG	GG	NN	GG	NN	GG	NN	CC	GG	CC	NN	NN	NN	NN	NN	GG	CC	CC	NN	NN	GG	NN	NN	NN	GG	CC	NN	NN	GG	NN	GG	NN	NN	NN
S10_120161863	G/A	10	120161863	GG	GG	GG	NN	NN	NN	GG	GG	NN	GG	GG	GG	NN	GG	NN	GG	NN	GG	NN	GG	AA	GG	NN	NN	GG	NN	NN	NN	GG	GG	GG	GG	AA	NN	NN	NN	NN	GG	NN	GG	GG	NN	AA	NN	NN	NN
S10_120161874	C/T	10	120161874	CC	CC	CC	NN	NN	NN	CC	CC	NN	CC	CC	CC	NN	CC	NN	CC	NN	CC	NN	CC	TT	CC	NN	NN	CC	NN	NN	NN	CC	CC	CC	CC	TT	NN	NN	NN	NN	CC	NN	CC	CC	NN	TT	NN	NN	NN
S10_120161883	C/G	10	120161883	CC	CC	CC	NN	NN	NN	CC	CC	NN	CC	CC	CC	NN	CC	NN	CC	NN	CC	NN	CC	CC	CC	NN	NN	CC	NN	NN	NN	CC	CC	CC	CC	CC	CC	NN	NN	NN	CC	NN	CC	CC	NN	CC	NN	NN	NN
S10_120161885	A/T	10	120161885	AA	AA	AA	NN	NN	NN	AA	AA	NN	AA	AA	AA	NN	AA	NN	AA	NN	AA	NN	AA	AA	AA	NN	NN	AA	NN	NN	NN	AA	AA	AA	AA	AA	AA	NN	NN	NN	AA	NN	AA	AA	NN	AA	NN	NN	NN
S10_120161893	G/T	10	120161893	GG	GG	GG	NN	NN	NN	GG	GG	NN	GG	GG	GG	NN	GG	NN	GG	NN	GG	NN	GG	GG	GG	NN	NN	GG	NN	NN	NN	GG	GG	GG	GG	GG	GG	NN	NN	NN	GG	NN	GG	GG	NN	GG	NN	NN	NN
S10_120161895	T/A	10	120161895	TT	TT	TT	NN	NN	NN	TT	TT	NN	TT	TT	TT	NN	TT	NN	TT	NN	TT	NN	TT	TT	TT	NN	NN	TT	NN	NN	NN	TT	TT	TT	TT	TT	TT	NN	NN	NN	TT	NN	TT	TT	NN	TT	NN	NN	NN
S10_120216612	G/A	10	120216612	NN	GG	GG	GG	GG	GG	GG	NN	NN	GG	GG	GG	NN	GG	NN	GG	GG	GG	NN	GG	GG	GG	NN	NN	GG	GG	AA	NN	GG	GG	GG	GG	GG	GG	GG	GG	NN	GG	GG	GG	GG	GG	GG	GG	AA	AA
S10_120216648	C/A	10	120216648	CC	CC	CC	CC	CC	CC	CC	CC	NN	CC	CC	CC	NN	CC	NN	CC	CC	CC	CC	CC	CC	CC	CC	NN	CC	CC	CC	CC	CC	CC	CC	CC	CC	CC	CC	CC	NN	CC	CC	CC	CC	CC	CC	CC	CC	CC
S10_120216740	G/T	10	120216740	TT	GG	GG	GG	GG	GG	GG	GG	NN	GG	GG	GG	NN	GG	NN	GG	GG	GG	NN	GG	GG	GG	GG	GG	GG	GG	NN	GG	GG	GG	GG	GG	GG	GG	GG	GG	GG	GG	GG	GG	GG	GG	GG	GG	NN	NN
S10_120216763	C/G	10	120216763	NN	CC	CC	CC	CC	CC	CC	CC	NN	CC	CC	CC	NN	CC	NN	CC	NN	CC	NN	CC	CC	CC	CC	CC	CC	CC	NN	NN	CC	CC	CC	CC	CC	CC	CC	CC	NN	CC	CC	CC	CC	CC	CC	NN	NN	NN
S10_120216764	C/A	10	120216764	NN	CC	CC	CC	CC	CC	CC	CC	NN	CC	CC	CC	NN	CC	NN	CC	NN	CC	NN	CC	CC	CC	CC	CC	CC	CC	NN	NN	CC	CC	CC	CC	CC	CC	CC	CC	NN	CC	CC	CC	CC	CC	CC	NN	NN	NN
S10_120216768	T/A	10	120216768	TT	TT	TT	TT	TT	TT	TT	NN	TT	TT	TT	TT	NN	TT	NN	TT	TT	TT	NN	AA	TT	TT	NN	TT	TT	TT	NN	TT	AA	AA	TT	TT	TT	TT	TT	TT	TT	AA	TT	TT	TT	TT	TT	NN	NN	NN
S10_120216769	T/C	10	120216769	TT	TT	TT	TT	TT	TT	TT	TT	TT	TT	TT	TT	NN	TT	NN	TT	TT	TT	NN	TT	TT	TT	TT	TT	TT	TT	NN	TT	TT	TT	TT	TT	TT	TT	TT	TT	TT	TT	CC	NN	TT	TT	CC	TT	NN	NN
S10_120216770	C/T	10	120216770	NN	CC	CC	CC	CC	CC	CC	CC	NN	CC	CC	CC	NN	CC	NN	CC	NN	CC	NN	CC	CC	CC	CC	CC	CC	CC	NN	NN	CC	CC	CC	CC	CC	CC	CC	CC	NN	CC	CC	CC	CC	CC	CC	NN	NN	NN
S10_120216776	G/C	10	120216776	CC	GG	GG	GG	GG	GG	GG	GG	GG	GG	GG	GG	NN	GG	NN	GG	GG	GG	NN	GG	GG	GG	GG	GG	GG	GG	NN	GG	GG	GG	GG	GG	GG	GG	GG	GG	GG	GG	CC	NN	GG	GG	CC	GG	NN	NN
S10_120216778	G/T	10	120216778	NN	GG	GG	GG	GG	GG	GG	GG	NN	GG	GG	GG	NN	GG	NN	GG	NN	GG	NN	GG	GG	GG	GG	GG	GG	GG	NN	NN	GG	GG	GG	GG	GG	GG	GG	GG	NN	GG	GG	GG	GG	GG	GG	NN	NN	NN
S10_120216779	G/T	10	120216779	NN	GG	GG	GG	GG	GG	GG	GG	NN	GG	GG	GG	NN	GG	NN	GG	NN	GG	NN	GG	GG	GG	GG	GG	GG	GG	NN	NN	GG	GG	GG	GG	GG	GG	GG	GG	NN	GG	GG	GG	GG	GG	GG	NN	NN	NN
S10_120216782	T/C	10	120216782	NN	CC	TT	TT	TT	TT	TT	NN	NN	TT	TT	TT	NN	TT	NN	TT	NN	NN	NN	CC	CC	CC	CC	TT	TT	CC	NN	NN	CC	CC	NN	TT	CC	TT	CC	TT	NN	CC	CC	CC	TT	CC	TT	NN	NN	NN
S10_120216787	G/A	10	120216787	NN	AA	GG	GG	GG	GG	GG	GG	NN	GG	GG	GG	NN	GG	NN	GG	NN	NN	NN	GG	AA	NN	NN	GG	GG	AA	NN	NN	GG	GG	NN	GG	AA	GG	AA	GG	NN	GG	AA	AA	GG	AA	GG	GG	NN	NN
S10_120216795	G/A	10	120216795	NN	GG	GG	GG	GG	GG	GG	GG	NN	GG	GG	GG	NN	GG	NN	GG	NN	GG	NN	GG	GG	GG	GG	GG	GG	GG	NN	NN	GG	GG	GG	GG	GG	GG	GG	GG	NN	GG	GG	GG	GG	GG	GG	GG	NN	NN
S10_120217659	G/A	10	120217659	AA	NN	NN	NN	NN	NN	AA	NN	NN	GG	AA	AA	NN	AA	AA	NN	GG	GG	AA	GG	GG	GG	NN	AA	GG	NN	AA	NN	GG	GG	NN	GG	GG	NN	NN	NN	GG	NN	AA	GG	NN	AA	AA	AA	NN	AA
S10_120217661	G/A	10	120217661	AA	NN	NN	NN	NN	NN	AA	NN	NN	GG	AA	AA	NN	AA	AA	NN	GG	GG	AA	GG	GG	GG	NN	AA	GG	NN	AA	NN	GG	GG	NN	GG	GG	NN	NN	NN	GG	NN	AA	GG	NN	AA	AA	AA	NN	AA
S10_120217670	T/C	10	120217670	CC	NN	NN	NN	NN	NN	CC	NN	NN	TT	CC	CC	NN	CC	CC	NN	TT	TT	CC	TT	TT	TT	NN	CC	TT	NN	CC	NN	TT	TT	NN	TT	TT	NN	NN	NN	TT	NN	CC	TT	NN	CC	CC	CC	NN	CC
S10_120217672	A/C	10	120217672	CC	NN	NN	NN	NN	NN	CC	NN	NN	AA	CC	CC	NN	CC	CC	NN	AA	AA	CC	AA	AA	AA	NN	CC	AA	NN	CC	NN	AA	AA	NN	AA	AA	NN	NN	NN	AA	NN	CC	AA	NN	CC	CC	CC	NN	CC
S10_120217673	T/G	10	120217673	GG	NN	NN	NN	NN	NN	GG	NN	NN	TT	GG	GG	NN	GG	GG	NN	TT	TT	GG	TT	TT	TT	NN	GG	TT	NN	GG	NN	TT	TT	NN	TT	TT	NN	NN	NN	TT	NN	GG	TT	NN	GG	GG	GG	NN	GG
S10_120217679	C/T	10	120217679	CC	NN	NN	NN	NN	NN	CC	NN	NN	TT	CC	CC	NN	CC	CC	NN	TT	TT	CC	TT	TT	TT	NN	CC	TT	NN	CC	NN	TT	TT	NN	TT	TT	NN	NN	NN	NN	NN	CC	TT	NN	CC	CC	CC	NN	CC
S10_120217691	C/A	10	120217691	CC	NN	NN	NN	NN	NN	CC	NN	NN	AA	CC	CC	NN	CC	CC	NN	AA	AA	CC	AA	AA	AA	NN	CC	AA	NN	CC	NN	AA	AA	NN	AA	AA	NN	NN	NN	NN	NN	CC	AA	NN	CC	CC	CC	NN	CC
S10_120217693	T/G	10	120217693	TT	NN	TT	NN	NN	NN	TT	TT	NN	TT	TT	TT	NN	TT	GG	TT	TT	TT	TT	TT	TT	TT	NN	TT	TT	NN	TT	NN	TT	TT	TT	TT	TT	TT	TT	NN	TT	NN	TT	TT	TT	TT	TT	TT	TT	TT
S10_120218168	G/T	10	120218168	GG	NN	GG	NN	GG	NN	GG	GG	GG	NN	GG	GG	GG	GG	TT	GG	GG	GG	GG	GG	GG	GG	GG	GG	GG	GG	GG	GG	GG	GG	GG	GG	GG	NN	GG	GG	GG	GG	NN	NN	GG	GG	NN	GG	GG	GG
S10_120218177	G/T	10	120218177	GG	NN	GG	NN	GG	NN	GG	GG	GG	NN	GG	GG	GG	GG	GG	GG	GG	GG	GG	GG	GG	GG	GG	GG	GG	GG	GG	GG	GG	GG	GG	GG	GG	NN	GG	GG	GG	GG	NN	NN	GG	GG	NN	GG	GG	GG
S10_120218184	G/C	10	120218184	GG	NN	GG	NN	CC	NN	GG	GG	GG	NN	CC	GG	CC	GG	GG	GG	CC	GG	GG	GG	CC	CC	NN	GG	CC	CC	GG	CC	GG	GG	NN	CC	CC	NN	CC	CC	GG	CC	NN	NN	GG	GG	NN	GG	GG	GG
S10_120218188	C/G	10	120218188	NN	NN	CC	NN	CC	NN	CC	CC	CC	NN	CC	CC	CC	CC	CC	CC	CC	CC	CC	CC	CC	CC	CC	CC	CC	CC	CC	CC	CC	CC	CC	CC	CC	NN	CC	CC	CC	CC	NN	NN	CC	CC	NN	CC	CC	CC
S10_120218193	G/A	10	120218193	NN	NN	GG	NN	GG	NN	GG	GG	NN	NN	GG	GG	GG	GG	GG	GG	GG	GG	GG	GG	GG	NN	GG	GG	GG	GG	GG	GG	GG	GG	GG	GG	GG	GG	GG	GG	GG	GG	NN	NN	GG	GG	NN	GG	GG	GG
S10_120218194	G/C	10	120218194	NN	NN	GG	NN	GG	NN	GG	GG	NN	NN	GG	GG	GG	GG	GG	GG	GG	GG	GG	GG	GG	NN	GG	GG	GG	GG	GG	NN	GG	GG	GG	GG	GG	GG	GG	GG	GG	GG	NN	NN	GG	GG	NN	GG	GG	GG
S10_120219582	G/A	10	120219582	GG	GG	GG	GG	GG	GG	GG	GG	GG	GG	GG	GG	AA	GG	GG	GG	GG	GG	GG	GG	GG	NN	GG	GG	GG	NN	NN	NN	GG	GG	GG	GG	GG	GG	GG	GG	GG	GG	GG	GG	GG	GG	GG	GG	GG	GG
S10_120219738	A/G	10	120219738	AA	NN	AA	AA	GG	AA	AA	NN	NN	NN	AA	AA	NN	NN	NN	AA	NN	NN	GG	GG	AA	AA	NN	GG	GG	AA	GG	AA	NN	NN	AA	GG	AA	GG	AA	GG	GG	AA	NN	GG	NN	NN	GG	NN	GG	GG
S10_120219787	C/G	10	120219787	CC	NN	CC	CC	CC	CC	CC	CC	CC	NN	CC	CC	NN	NN	NN	CC	CC	NN	CC	CC	CC	NN	CC	CC	CC	CC	CC	CC	NN	NN	CC	CC	CC	CC	CC	CC	CC	CC	NN	CC	CC	NN	CC	NN	CC	CC
S10_120219814	A/G	10	120219814	NN	NN	NN	NN	NN	NN	NN	NN	NN	NN	AA	NN	GG	NN	NN	NN	AA	NN	NN	NN	AA	NN	AA	NN	NN	AA	NN	NN	NN	NN	NN	NN	AA	NN	AA	NN	AA	AA	NN	NN	NN	GG	NN	NN	AA	NN
S10_120219854	G/T	10	120219854	GG	TT	TT	TT	GG	TT	TT	NN	GG	TT	TT	TT	GG	TT	TT	TT	GG	TT	GG	GG	GG	GG	GG	GG	GG	GG	GG	GG	GG	GG	NN	GG	GG	NN	GG	GG	GG	GG	TT	NN	TT	GG	TT	NN	GG	GG
S10_120220206	C/T	10	120220206	CC	CC	CC	CC	CC	CC	CC	NN	CC	CC	CC	CC	NN	CC	CC	CC	CC	CC	NN	CC	CC	NN	CC	NN	CC	CC	CC	CC	NN	NN	CC	CC	CC	CC	CC	CC	CC	CC	CC	CC	CC	CC	CC	CC	CC	CC
S10_120220211	C/G	10	120220211	CC	CC	CC	CC	CC	CC	CC	NN	CC	CC	CC	CC	GG	CC	CC	CC	CC	CC	GG	GG	CC	NN	CC	NN	CC	CC	CC	NN	GG	GG	CC	CC	CC	CC	CC	CC	CC	CC	CC	CC	CC	CC	CC	NN	CC	CC
S10_120220311	T/G	10	120220311	TT	TT	TT	TT	TT	TT	TT	TT	NN	TT	TT	TT	TT	TT	GG	TT	TT	TT	TT	TT	TT	TT	NN	TT	TT	TT	NN	TT	TT	TT	TT	TT	TT	TT	TT	TT	TT	TT	TT	TT	TT	TT	TT	TT	GG	TT
S10_120220321	C/G	10	120220321	GG	CC	CC	CC	GG	CC	CC	CC	NN	CC	CC	CC	CC	CC	CC	CC	NN	CC	CC	CC	CC	CC	CC	GG	GG	CC	NN	CC	CC	CC	CC	GG	CC	NN	CC	GG	GG	CC	CC	NN	CC	CC	CC	NN	CC	GG
S10_120220348	C/G	10	120220348	CC	CC	CC	CC	CC	CC	CC	CC	CC	CC	CC	CC	GG	CC	CC	CC	CC	CC	CC	CC	CC	NN	CC	CC	CC	CC	CC	NN	CC	CC	CC	CC	CC	CC	CC	CC	CC	CC	CC	CC	CC	CC	CC	CC	CC	CC
S10_120220385	C/G	10	120220385	GG	CC	CC	CC	GG	CC	CC	CC	NN	CC	CC	CC	CC	CC	CC	CC	NN	CC	CC	CC	CC	CC	CC	CC	GG	CC	NN	CC	CC	CC	CC	GG	CC	CC	CC	GG	GG	CC	CC	NN	CC	CC	CC	CC	CC	GG
S10_120220419	G/T	10	120220419	GG	GG	GG	GG	GG	GG	GG	NN	GG	GG	GG	GG	GG	GG	GG	GG	GG	GG	TT	TT	GG	GG	GG	GG	GG	GG	NN	GG	TT	TT	GG	GG	GG	GG	NN	GG	GG	GG	GG	GG	GG	GG	GG	GG	GG	GG
S10_120220553	G/T	10	120220553	GG	GG	GG	GG	GG	GG	GG	GG	GG	GG	GG	GG	GG	GG	GG	GG	GG	GG	GG	GG	TT	GG	GG	GG	GG	GG	GG	GG	GG	GG	GG	GG	TT	GG	GG	GG	GG	GG	GG	GG	GG	GG	GG	GG	GG	GG
S10_120220571	G/A	10	120220571	GG	GG	GG	AA	GG	AA	GG	GG	GG	GG	GG	GG	GG	GG	GG	GG	GG	GG	GG	GG	GG	GG	GG	GG	GG	GG	GG	GG	GG	GG	NN	GG	GG	GG	GG	GG	GG	GG	GG	GG	GG	GG	GG	GG	GG	GG
S10_120220589	G/C	10	120220589	CC	GG	GG	GG	GG	GG	GG	NN	NN	GG	GG	GG	GG	GG	GG	GG	GG	GG	CC	CC	GG	GG	GG	GG	GG	GG	GG	GG	CC	CC	GG	GG	GG	GG	GG	GG	GG	GG	GG	NN	GG	GG	GG	GG	GG	GG
S10_120282526	G/T	10	120282526	GG	GG	GG	GG	TT	GG	GG	GG	NN	GG	GG	GG	GG	GG	TT	GG	TT	GG	GG	GG	GG	GG	NN	GG	TT	GG	TT	GG	GG	GG	GG	TT	GG	NN	GG	TT	TT	GG	TT	NN	GG	GG	TT	GG	TT	TT
S10_120282608	G/A	10	120282608	GG	GG	GG	GG	GG	GG	GG	NN	GG	GG	GG	GG	AA	GG	GG	GG	GG	GG	NN	AA	GG	NN	GG	GG	GG	GG	NN	NN	GG	GG	GG	GG	GG	GG	GG	GG	GG	NN	GG	NN	GG	GG	GG	GG	GG	GG
S10_120282723	C/G	10	120282723	CC	CC	CC	CC	NN	CC	CC	NN	CC	CC	CC	CC	NN	CC	CC	CC	CC	CC	NN	CC	CC	CC	CC	CC	CC	CC	CC	CC	CC	CC	CC	CC	CC	CC	CC	NN	CC	CC	GG	NN	CC	CC	GG	CC	CC	CC
S10_120451170	C/T	10	120451170	CC	CC	CC	CC	NN	CC	NN	CC	CC	CC	CC	CC	CC	CC	CC	CC	CC	CC	CC	CC	TT	CC	NN	CC	NN	CC	NN	CC	CC	CC	CC	NN	CC	NN	CC	NN	CC	CC	CC	CC	CC	CC	CC	CC	CC	NN
S10_120451195	G/A	10	120451195	GG	GG	GG	GG	NN	GG	NN	AA	GG	GG	GG	GG	GG	GG	GG	GG	GG	GG	GG	GG	GG	GG	GG	GG	NN	GG	NN	GG	GG	GG	GG	NN	GG	GG	GG	NN	GG	GG	GG	GG	GG	GG	GG	GG	GG	NN
S10_120451255	C/A	10	120451255	CC	CC	CC	CC	AA	CC	NN	NN	NN	CC	AA	CC	CC	CC	CC	CC	AA	CC	CC	CC	AA	CC	NN	CC	AA	CC	NN	CC	CC	CC	CC	CC	AA	NN	CC	AA	CC	CC	CC	CC	CC	CC	CC	CC	CC	NN
S10_120451284	T/C	10	120451284	TT	TT	TT	TT	TT	TT	NN	CC	TT	TT	TT	TT	CC	TT	TT	TT	TT	TT	CC	CC	TT	NN	TT	TT	TT	TT	NN	NN	TT	TT	TT	CC	TT	TT	TT	TT	CC	CC	TT	NN	TT	TT	TT	TT	TT	NN
S10_120451293	T/C	10	120451293	TT	TT	CC	CC	TT	CC	NN	TT	NN	CC	TT	CC	TT	CC	CC	CC	TT	CC	TT	TT	TT	NN	CC	TT	TT	CC	NN	NN	TT	TT	CC	TT	TT	NN	CC	TT	TT	TT	CC	NN	CC	CC	CC	NN	TT	NN
S10_120494209	G/C	10	120494209	GG	GG	GG	GG	GG	GG	GG	GG	GG	GG	GG	GG	GG	GG	GG	GG	GG	GG	NN	GG	GG	GG	NN	GG	GG	GG	GG	NN	GG	GG	GG	GG	GG	GG	GG	GG	GG	GG	GG	GG	GG	GG	GG	GG	CC	GG
S10_120494214	A/G	10	120494214	AA	AA	AA	AA	AA	AA	AA	AA	AA	AA	AA	AA	AA	AA	AA	AA	AA	AA	NN	AA	AA	AA	NN	AA	AA	AA	AA	NN	AA	AA	AA	AA	AA	AA	AA	AA	AA	AA	AA	AA	AA	AA	AA	AA	GG	AA
S10_120494215	C/G	10	120494215	CC	CC	CC	CC	CC	CC	CC	CC	CC	CC	CC	CC	CC	CC	CC	CC	CC	CC	NN	CC	CC	CC	NN	CC	CC	CC	CC	NN	CC	CC	CC	CC	CC	CC	CC	CC	CC	CC	CC	CC	CC	CC	CC	CC	GG	CC
S10_120494216	G/A	10	120494216	AA	GG	GG	GG	GG	GG	GG	GG	NN	GG	GG	GG	AA	GG	GG	GG	GG	GG	NN	AA	GG	NN	GG	GG	GG	GG	GG	NN	GG	GG	GG	GG	GG	GG	GG	GG	GG	GG	GG	GG	GG	GG	GG	NN	GG	GG
S10_120494217	G/A	10	120494217	GG	GG	GG	AA	GG	AA	GG	NN	GG	GG	GG	GG	GG	GG	AA	GG	AA	GG	NN	GG	GG	NN	AA	GG	GG	AA	GG	NN	GG	GG	NN	GG	GG	NN	AA	GG	GG	GG	GG	GG	GG	AA	GG	NN	AA	GG
S10_120494220	G/A	10	120494220	GG	GG	GG	GG	GG	GG	GG	GG	GG	GG	GG	GG	GG	GG	GG	GG	GG	GG	NN	GG	GG	GG	NN	GG	GG	GG	GG	NN	GG	GG	GG	GG	GG	GG	GG	GG	GG	GG	GG	GG	GG	GG	GG	GG	AA	GG
S10_120494223	G/T	10	120494223	GG	GG	GG	GG	GG	GG	GG	GG	GG	GG	GG	GG	GG	GG	GG	GG	GG	GG	NN	GG	GG	GG	GG	GG	GG	GG	GG	NN	GG	GG	GG	GG	GG	GG	GG	GG	GG	GG	GG	GG	GG	GG	GG	GG	GG	GG
S10_120494229	G/C	10	120494229	GG	CC	CC	GG	GG	GG	GG	GG	GG	CC	GG	CC	GG	CC	GG	CC	GG	NN	NN	GG	GG	GG	GG	CC	GG	GG	GG	NN	CC	CC	GG	GG	GG	NN	GG	GG	GG	GG	CC	NN	NN	GG	CC	GG	GG	GG
S10_120494372	C/T	10	120494372	CC	NN	CC	TT	CC	NN	CC	NN	NN	NN	CC	CC	CC	CC	CC	CC	NN	CC	NN	TT	CC	NN	NN	CC	CC	TT	NN	CC	CC	CC	NN	CC	CC	CC	TT	CC	CC	CC	CC	CC	CC	TT	CC	NN	CC	CC
S10_120494966	C/T	10	120494966	TT	CC	CC	CC	CC	CC	CC	NN	NN	CC	TT	CC	CC	CC	CC	CC	CC	CC	CC	CC	CC	CC	CC	CC	CC	CC	NN	CC	CC	CC	CC	CC	CC	CC	CC	CC	TT	NN	CC	CC	CC	CC	CC	CC	CC	CC
S10_120494983	G/A	10	120494983	GG	GG	GG	GG	GG	GG	GG	GG	GG	GG	GG	GG	GG	GG	GG	GG	GG	GG	GG	GG	GG	GG	GG	GG	GG	GG	NN	GG	GG	GG	GG	GG	GG	GG	GG	GG	GG	NN	GG	GG	GG	GG	GG	GG	GG	GG
S10_120495103	G/A	10	120495103	GG	GG	GG	GG	GG	GG	GG	NN	NN	NN	GG	GG	GG	GG	GG	GG	GG	GG	AA	GG	GG	NN	AA	GG	GG	AA	AA	GG	GG	GG	GG	GG	GG	NN	AA	GG	GG	AA	GG	GG	GG	GG	GG	NN	AA	GG
S10_120495237	C/T	10	120495237	TT	CC	TT	CC	CC	CC	CC	NN	NN	CC	TT	TT	CC	TT	CC	TT	CC	TT	CC	CC	CC	CC	CC	CC	CC	CC	CC	CC	CC	CC	NN	CC	CC	CC	NN	CC	TT	CC	CC	CC	TT	CC	CC	CC	CC	TT
S2_45603525	C/T	2	45603525	CC	CC	CC	CC	CC	CC	CC	NN	NN	NN	CC	CC	CC	NN	CC	CC	CC	CC	TT	NN	CC	CC	NN	CC	NN	CC	CC	NN	CC	CC	CC	CC	CC	CC	CC	CC	CC	CC	CC	CC	CC	NN	NN	CC	CC	NN
S2_45603574	C/T	2	45603574	CC	CC	CC	CC	CC	CC	CC	NN	NN	NN	CC	CC	CC	NN	CC	CC	CC	CC	TT	NN	CC	CC	NN	CC	NN	CC	CC	NN	CC	CC	CC	CC	CC	CC	CC	CC	CC	CC	CC	CC	CC	NN	NN	CC	CC	NN
S2_45677239	A/C	2	45677239	AA	AA	AA	AA	NN	AA	AA	AA	NN	NN	AA	AA	AA	AA	AA	AA	AA	AA	AA	AA	AA	AA	AA	AA	NN	AA	AA	AA	AA	AA	AA	AA	AA	AA	AA	AA	NN	AA	AA	AA	NN	AA	AA	AA	AA	AA
S2_45677477	G/A	2	45677477	GG	GG	GG	GG	GG	GG	GG	NN	NN	AA	GG	GG	GG	GG	GG	GG	GG	GG	GG	GG	GG	GG	NN	GG	GG	GG	GG	NN	GG	GG	GG	GG	GG	GG	GG	GG	GG	GG	GG	GG	GG	NN	NN	GG	GG	NN
S2_45754132	A/G	2	45754132	AA	AA	AA	AA	AA	AA	AA	GG	NN	GG	AA	AA	AA	AA	AA	AA	AA	AA	AA	AA	AA	AA	GG	GG	AA	AA	AA	GG	AA	AA	NN	AA	AA	AA	AA	AA	NN	AA	AA	AA	AA	GG	GG	AA	AA	AA
S2_45755744	C/T	2	45755744	CC	CC	CC	NN	CC	CC	CC	TT	TT	TT	CC	CC	CC	CC	CC	CC	CC	CC	NN	CC	CC	CC	TT	TT	CC	CC	CC	TT	CC	CC	CC	CC	CC	CC	CC	NN	CC	CC	CC	CC	CC	TT	TT	CC	CC	CC
S2_45755779	C/T	2	45755779	CC	CC	TT	NN	TT	CC	CC	CC	CC	CC	TT	CC	CC	CC	TT	TT	NN	CC	CC	CC	CC	CC	CC	CC	CC	CC	CC	CC	CC	CC	CC	CC	CC	CC	CC	NN	CC	CC	CC	CC	CC	CC	CC	CC	CC	CC
S2_45757595	A/T	2	45757595	AA	AA	AA	AA	AA	AA	AA	TT	NN	NN	AA	AA	AA	AA	AA	AA	AA	AA	AA	AA	AA	AA	TT	TT	AA	AA	AA	TT	AA	AA	AA	AA	AA	AA	AA	NN	AA	AA	AA	AA	AA	TT	TT	AA	AA	AA
S2_45757623	C/T	2	45757623	CC	CC	CC	CC	CC	CC	CC	TT	NN	NN	CC	CC	CC	CC	CC	CC	CC	CC	CC	CC	CC	CC	TT	TT	CC	CC	CC	TT	CC	CC	CC	CC	CC	CC	CC	NN	CC	CC	CC	CC	CC	TT	TT	CC	CC	CC
S2_45765410	G/C	2	45765410	CC	NN	GG	GG	GG	NN	GG	NN	GG	NN	GG	GG	GG	GG	GG	GG	GG	GG	NN	NN	GG	GG	NN	GG	NN	GG	GG	GG	GG	GG	GG	GG	GG	GG	GG	GG	GG	GG	GG	GG	GG	NN	GG	GG	GG	GG
S2_45765451	A/T	2	45765451	AA	NN	AA	AA	AA	NN	AA	NN	AA	NN	AA	AA	AA	AA	AA	AA	AA	AA	NN	NN	AA	AA	NN	AA	NN	AA	AA	AA	AA	AA	AA	AA	AA	AA	AA	AA	AA	AA	AA	AA	AA	NN	AA	AA	AA	AA
S2_45767396	A/C	2	45767396	AA	NN	CC	AA	CC	CC	AA	AA	NN	NN	NN	AA	AA	AA	CC	CC	NN	CC	NN	NN	CC	NN	NN	AA	NN	NN	NN	NN	CC	CC	CC	CC	CC	NN	NN	NN	AA	NN	NN	NN	CC	AA	NN	NN	AA	AA
S2_45767414	T/G	2	45767414	NN	TT	GG	NN	NN	TT	NN	NN	TT	TT	NN	TT	TT	NN	GG	GG	GG	GG	TT	TT	GG	TT	TT	TT	TT	TT	NN	TT	GG	GG	GG	GG	GG	TT	TT	NN	NN	TT	NN	NN	GG	NN	TT	GG	NN	NN
S2_45767423	G/C	2	45767423	CC	CC	GG	CC	GG	GG	CC	NN	GG	GG	NN	GG	GG	CC	GG	GG	NN	GG	GG	GG	GG	GG	GG	GG	GG	GG	GG	GG	GG	GG	GG	GG	GG	GG	GG	NN	CC	GG	GG	GG	GG	CC	GG	NN	CC	CC
S2_45767431	G/T	2	45767431	GG	GG	GG	GG	NN	GG	GG	GG	TT	GG	NN	GG	GG	GG	GG	GG	GG	GG	GG	GG	GG	GG	TT	GG	GG	GG	NN	TT	GG	GG	GG	GG	GG	GG	GG	GG	GG	GG	GG	GG	GG	GG	GG	GG	GG	GG
S2_45767527	A/T	2	45767527	AA	AA	TT	AA	TT	AA	AA	AA	NN	AA	NN	TT	TT	AA	TT	TT	NN	TT	TT	AA	TT	AA	NN	AA	AA	AA	NN	NN	TT	TT	TT	TT	TT	AA	AA	NN	AA	AA	NN	NN	TT	NN	AA	NN	AA	AA
S2_45771826	G/A	2	45771826	GG	GG	AA	NN	NN	GG	GG	AA	NN	GG	AA	AA	AA	GG	AA	AA	NN	GG	AA	NN	GG	AA	AA	GG	AA	GG	GG	GG	GG	GG	GG	GG	GG	AA	NN	AA	AA	NN	GG	GG	GG	GG	GG	NN	GG	AA
S2_45771827	A/G	2	45771827	AA	AA	GG	NN	NN	AA	AA	GG	NN	AA	AA	GG	GG	AA	GG	GG	NN	AA	GG	NN	AA	GG	AA	AA	GG	AA	AA	AA	AA	AA	AA	AA	AA	GG	NN	NN	AA	NN	AA	AA	AA	AA	AA	NN	AA	AA
S2_45771829	G/A	2	45771829	GG	GG	GG	NN	NN	GG	GG	GG	NN	GG	NN	GG	GG	GG	GG	GG	GG	GG	GG	NN	GG	GG	AA	GG	GG	GG	GG	GG	GG	GG	GG	GG	GG	GG	NN	GG	AA	NN	GG	GG	GG	GG	GG	NN	GG	GG
S2_45779568	C/A	2	45779568	CC	CC	CC	CC	NN	CC	CC	CC	CC	CC	AA	CC	CC	CC	CC	CC	CC	CC	CC	CC	CC	CC	CC	CC	CC	CC	CC	CC	CC	CC	CC	CC	CC	CC	CC	CC	CC	CC	CC	CC	CC	CC	CC	CC	CC	CC
S2_45779680	C/T	2	45779680	CC	CC	CC	TT	CC	CC	CC	CC	NN	CC	CC	CC	CC	CC	CC	CC	CC	CC	CC	CC	CC	CC	TT	CC	CC	CC	CC	CC	CC	CC	CC	CC	CC	CC	CC	CC	NN	CC	CC	CC	NN	CC	CC	CC	CC	CC
S2_45779744	G/A	2	45779744	GG	GG	GG	GG	GG	GG	GG	GG	GG	GG	AA	GG	GG	GG	GG	GG	GG	GG	GG	GG	GG	GG	GG	GG	GG	GG	GG	GG	GG	GG	GG	GG	GG	GG	GG	GG	GG	GG	GG	GG	GG	GG	GG	GG	GG	GG
S2_45779758	C/T	2	45779758	CC	CC	CC	CC	CC	CC	CC	CC	CC	CC	TT	CC	CC	CC	CC	CC	CC	CC	CC	CC	CC	CC	CC	CC	CC	CC	CC	CC	CC	CC	CC	CC	CC	CC	CC	CC	CC	CC	CC	CC	CC	CC	CC	CC	CC	CC
S2_45779789	G/A	2	45779789	GG	GG	GG	GG	GG	GG	GG	GG	GG	GG	AA	GG	GG	GG	GG	GG	GG	GG	GG	NN	GG	GG	GG	GG	GG	GG	GG	GG	GG	GG	GG	GG	GG	GG	GG	GG	GG	GG	GG	GG	GG	GG	GG	GG	GG	GG
S2_45779794	G/T	2	45779794	GG	GG	GG	GG	GG	GG	GG	NN	GG	GG	GG	GG	GG	GG	GG	GG	GG	GG	GG	NN	GG	GG	GG	GG	GG	GG	GG	GG	GG	GG	GG	GG	GG	GG	GG	GG	GG	GG	GG	GG	GG	GG	GG	GG	GG	GG
S2_45779796	C/T	2	45779796	CC	CC	CC	CC	CC	CC	CC	CC	CC	CC	TT	CC	CC	CC	CC	CC	CC	CC	CC	NN	CC	CC	CC	CC	CC	CC	CC	CC	CC	CC	CC	CC	CC	CC	CC	CC	CC	CC	CC	CC	CC	CC	CC	CC	CC	CC
S2_45779834	G/A	2	45779834	GG	GG	GG	AA	GG	GG	GG	GG	NN	GG	GG	GG	GG	GG	GG	GG	GG	GG	GG	NN	GG	GG	AA	GG	GG	GG	GG	GG	GG	GG	GG	GG	GG	GG	GG	GG	AA	GG	GG	GG	GG	GG	GG	GG	GG	GG
S2_45779956	A/G	2	45779956	NN	NN	GG	NN	GG	NN	NN	GG	NN	NN	AA	GG	GG	NN	GG	GG	NN	NN	GG	NN	AA	NN	NN	AA	NN	NN	NN	NN	AA	AA	AA	AA	AA	AA	NN	NN	NN	NN	NN	AA	NN	NN	NN	AA	NN	AA
S2_45779962	T/C	2	45779962	NN	NN	CC	NN	CC	NN	NN	CC	NN	NN	TT	CC	CC	NN	CC	CC	NN	NN	CC	NN	TT	NN	NN	TT	NN	NN	NN	NN	TT	TT	TT	TT	TT	TT	NN	NN	NN	NN	NN	TT	NN	NN	NN	TT	NN	TT
S2_45779982	C/T	2	45779982	NN	NN	CC	NN	CC	NN	NN	CC	NN	NN	TT	CC	CC	NN	CC	CC	NN	NN	CC	NN	CC	NN	NN	CC	NN	NN	NN	NN	CC	CC	CC	CC	CC	CC	NN	CC	NN	NN	NN	CC	NN	NN	NN	TT	NN	CC
S2_45779989	C/A	2	45779989	NN	NN	CC	NN	CC	NN	NN	CC	NN	NN	AA	CC	CC	NN	CC	CC	NN	NN	CC	NN	CC	NN	NN	CC	NN	NN	NN	NN	CC	CC	CC	CC	CC	CC	NN	CC	NN	NN	NN	CC	NN	NN	NN	AA	NN	CC
S2_45780047	C/T	2	45780047	CC	CC	CC	CC	CC	CC	CC	CC	CC	CC	NN	CC	CC	CC	CC	CC	CC	CC	CC	CC	CC	CC	CC	CC	CC	CC	CC	CC	CC	CC	CC	CC	CC	CC	CC	NN	CC	CC	CC	CC	CC	CC	CC	CC	CC	TT
S2_45780048	T/C	2	45780048	TT	TT	NN	NN	CC	TT	TT	NN	NN	TT	NN	CC	CC	TT	CC	CC	NN	TT	CC	TT	TT	TT	CC	TT	TT	TT	TT	TT	TT	TT	TT	TT	TT	TT	TT	CC	CC	TT	TT	TT	TT	TT	TT	TT	TT	CC
S2_45780061	G/A	2	45780061	GG	GG	NN	GG	AA	GG	GG	NN	GG	GG	NN	AA	AA	GG	AA	AA	NN	GG	AA	GG	GG	GG	GG	GG	GG	GG	GG	GG	GG	GG	GG	GG	GG	GG	GG	NN	GG	GG	GG	GG	GG	GG	GG	GG	GG	GG
S2_45780064	G/A	2	45780064	GG	GG	GG	GG	GG	GG	GG	NN	GG	GG	NN	GG	GG	GG	GG	GG	GG	GG	GG	GG	GG	GG	GG	GG	GG	GG	GG	GG	GG	GG	GG	GG	GG	GG	GG	GG	GG	GG	GG	GG	GG	GG	GG	GG	GG	GG
S2_45780073	A/T	2	45780073	AA	AA	AA	AA	AA	AA	AA	AA	AA	AA	AA	AA	AA	AA	AA	AA	AA	AA	AA	AA	AA	AA	AA	AA	AA	AA	AA	AA	AA	AA	AA	AA	AA	AA	AA	NN	AA	AA	AA	AA	AA	AA	AA	AA	AA	NN
S2_45780144	G/A	2	45780144	GG	GG	GG	NN	NN	GG	GG	NN	GG	GG	NN	NN	NN	GG	GG	GG	GG	GG	NN	GG	GG	GG	GG	GG	GG	GG	GG	GG	GG	GG	GG	GG	GG	GG	GG	NN	NN	GG	GG	GG	GG	GG	GG	GG	GG	AA
S2_45882494	T/A	2	45882494	TT	TT	NN	NN	AA	TT	TT	TT	TT	TT	TT	NN	NN	TT	NN	NN	TT	TT	NN	TT	TT	TT	AA	TT	TT	TT	TT	TT	TT	TT	TT	TT	TT	TT	TT	TT	AA	TT	TT	TT	NN	TT	TT	TT	TT	TT
S2_45891395	A/C	2	45891395	CC	AA	AA	NN	AA	AA	AA	NN	NN	AA	AA	AA	AA	AA	AA	AA	AA	AA	AA	NN	AA	AA	AA	AA	NN	AA	CC	CC	AA	AA	AA	AA	AA	AA	AA	AA	AA	AA	AA	AA	AA	NN	AA	AA	AA	CC
S2_45891644	G/C	2	45891644	GG	GG	GG	CC	NN	GG	GG	GG	GG	GG	NN	GG	GG	GG	GG	GG	GG	CC	GG	GG	CC	GG	GG	GG	NN	CC	GG	NN	CC	CC	CC	CC	CC	GG	GG	NN	CC	GG	GG	GG	CC	GG	GG	NN	GG	GG
S2_45891645	A/C	2	45891645	AA	AA	AA	CC	NN	AA	AA	AA	AA	AA	NN	AA	AA	AA	AA	AA	AA	CC	AA	AA	CC	AA	AA	AA	NN	CC	AA	NN	CC	CC	CC	CC	CC	AA	AA	NN	CC	AA	AA	AA	CC	AA	AA	NN	AA	AA
S2_45957530	A/T	2	45957530	NN	AA	AA	AA	NN	AA	NN	AA	AA	AA	AA	AA	AA	AA	AA	AA	NN	AA	AA	AA	AA	AA	AA	AA	AA	AA	AA	NN	AA	AA	AA	AA	AA	AA	AA	NN	AA	AA	AA	AA	AA	AA	AA	AA	AA	AA
S2_45957712	C/G	2	45957712	CC	CC	CC	CC	CC	CC	CC	CC	CC	CC	CC	CC	CC	CC	CC	CC	CC	CC	CC	CC	CC	CC	CC	CC	NN	CC	CC	CC	CC	CC	CC	CC	CC	CC	CC	CC	CC	CC	CC	CC	CC	CC	CC	CC	CC	GG
S2_45957893	G/A	2	45957893	GG	GG	AA	NN	AA	GG	GG	GG	NN	GG	AA	GG	GG	GG	AA	AA	NN	GG	GG	GG	GG	GG	GG	GG	GG	GG	GG	GG	GG	GG	GG	GG	GG	GG	GG	NN	GG	GG	GG	GG	GG	GG	GG	GG	GG	GG
S2_45960515	T/A	2	45960515	TT	TT	TT	TT	TT	TT	TT	TT	TT	TT	TT	TT	TT	TT	TT	TT	TT	TT	TT	TT	TT	TT	TT	TT	TT	TT	TT	TT	TT	TT	TT	TT	TT	TT	TT	TT	TT	TT	TT	TT	TT	TT	TT	TT	TT	AA
S2_45960540	C/T	2	45960540	TT	CC	CC	CC	CC	CC	TT	NN	NN	CC	CC	CC	CC	CC	CC	CC	NN	CC	CC	CC	CC	CC	CC	CC	CC	CC	TT	TT	CC	CC	CC	CC	CC	CC	CC	NN	CC	CC	CC	NN	CC	CC	CC	NN	CC	CC
S2_45960697	C/T	2	45960697	CC	TT	TT	CC	TT	NN	CC	CC	CC	CC	TT	CC	CC	CC	TT	TT	NN	CC	CC	CC	CC	CC	CC	CC	CC	CC	CC	CC	CC	CC	CC	CC	CC	CC	CC	NN	CC	CC	CC	CC	CC	CC	CC	CC	CC	CC
S2_45960744	C/T	2	45960744	TT	CC	CC	CC	CC	CC	TT	NN	NN	CC	CC	CC	CC	CC	CC	CC	NN	CC	CC	CC	CC	CC	CC	CC	CC	CC	TT	TT	CC	CC	CC	CC	CC	CC	CC	NN	CC	CC	CC	NN	CC	CC	CC	NN	CC	CC
S2_45960834	C/T	2	45960834	CC	TT	TT	CC	NN	CC	CC	CC	CC	CC	TT	CC	CC	CC	TT	TT	NN	CC	CC	CC	CC	CC	CC	CC	CC	CC	CC	CC	CC	CC	CC	CC	CC	CC	CC	NN	CC	CC	CC	CC	CC	CC	CC	CC	CC	TT
S2_45960905	G/C	2	45960905	CC	GG	GG	NN	GG	GG	CC	NN	NN	GG	GG	GG	GG	GG	GG	GG	NN	GG	GG	GG	GG	GG	GG	GG	GG	GG	CC	CC	GG	GG	GG	GG	GG	GG	GG	CC	GG	NN	GG	GG	GG	GG	GG	NN	GG	GG
S2_45961064	A/T	2	45961064	TT	TT	TT	TT	TT	AA	TT	NN	NN	AA	TT	AA	AA	AA	TT	TT	TT	AA	AA	AA	AA	AA	AA	AA	AA	AA	TT	TT	AA	AA	AA	AA	AA	AA	AA	TT	TT	AA	AA	NN	AA	AA	AA	NN	AA	TT
S2_45961087	G/C	2	45961087	CC	GG	GG	GG	GG	GG	CC	NN	NN	GG	GG	GG	GG	GG	GG	GG	NN	GG	GG	GG	GG	GG	GG	GG	GG	GG	CC	CC	GG	GG	NN	GG	GG	GG	GG	NN	GG	GG	GG	NN	GG	GG	GG	NN	GG	CC
S2_45961163	C/T	2	45961163	TT	CC	CC	CC	CC	CC	TT	NN	NN	CC	CC	CC	CC	CC	CC	CC	NN	CC	CC	CC	CC	CC	CC	CC	CC	CC	TT	TT	CC	CC	CC	CC	CC	CC	CC	NN	CC	CC	CC	NN	CC	CC	CC	CC	CC	CC
S2_45961176	G/A	2	45961176	AA	GG	GG	GG	GG	GG	AA	NN	NN	GG	GG	GG	GG	GG	GG	GG	NN	GG	GG	GG	GG	GG	GG	GG	GG	GG	AA	AA	GG	GG	GG	GG	GG	GG	GG	NN	GG	GG	GG	NN	GG	GG	GG	GG	GG	GG
S2_45961239	C/G	2	45961239	CC	CC	CC	CC	CC	CC	CC	CC	NN	CC	CC	CC	CC	CC	CC	CC	CC	NN	CC	CC	CC	CC	CC	CC	CC	CC	CC	CC	CC	CC	CC	CC	CC	CC	CC	CC	CC	CC	CC	CC	CC	CC	CC	CC	CC	GG
S2_45961248	C/G	2	45961248	CC	CC	CC	CC	CC	CC	CC	CC	NN	CC	CC	CC	CC	CC	CC	CC	CC	NN	CC	CC	CC	CC	CC	CC	CC	CC	CC	CC	CC	CC	CC	CC	CC	CC	CC	CC	CC	CC	CC	CC	CC	CC	CC	CC	CC	GG
S2_45961311	G/C	2	45961311	CC	CC	CC	CC	CC	GG	CC	NN	GG	GG	CC	GG	GG	GG	CC	CC	CC	GG	GG	GG	GG	NN	GG	GG	GG	GG	CC	CC	GG	GG	GG	GG	GG	GG	GG	NN	CC	GG	GG	NN	GG	GG	GG	NN	GG	CC
S2_45961329	C/G	2	45961329	CC	CC	CC	CC	CC	CC	CC	CC	CC	CC	CC	CC	CC	CC	CC	CC	CC	CC	CC	CC	CC	CC	CC	CC	CC	CC	CC	CC	CC	CC	CC	CC	CC	CC	CC	CC	CC	CC	CC	CC	CC	CC	CC	CC	CC	GG
S2_45961338	G/A	2	45961338	GG	GG	GG	GG	GG	GG	GG	GG	GG	GG	GG	GG	GG	GG	GG	GG	GG	GG	GG	GG	GG	GG	GG	GG	GG	GG	GG	GG	GG	GG	GG	GG	GG	GG	GG	GG	GG	GG	GG	GG	GG	GG	GG	GG	GG	AA
S2_45966473	T/C	2	45966473	TT	NN	NN	CC	NN	NN	TT	TT	CC	NN	CC	NN	NN	NN	NN	NN	NN	NN	NN	NN	NN	NN	NN	TT	NN	TT	NN	NN	TT	TT	TT	NN	NN	NN	NN	TT	CC	NN	TT	NN	NN	NN	TT	NN	NN	NN
S2_45967533	C/G	2	45967533	CC	CC	CC	CC	CC	CC	CC	CC	CC	CC	CC	CC	CC	GG	CC	GG	CC	CC	CC	NN	CC	CC	CC	CC	CC	CC	CC	CC	CC	CC	CC	CC	CC	CC	CC	CC	CC	CC	CC	CC	CC	CC	CC	CC	CC	CC
S2_45967586	A/T	2	45967586	AA	AA	AA	TT	AA	AA	AA	AA	AA	AA	AA	AA	AA	TT	AA	AA	AA	AA	AA	NN	AA	AA	AA	AA	AA	AA	AA	AA	AA	AA	AA	AA	AA	AA	AA	AA	TT	AA	AA	AA	AA	AA	AA	AA	AA	AA
S2_45967618	T/C	2	45967618	TT	TT	CC	TT	CC	CC	NN	TT	NN	NN	TT	TT	TT	TT	CC	CC	CC	NN	NN	NN	NN	TT	CC	NN	TT	CC	TT	CC	CC	CC	CC	NN	NN	TT	CC	CC	TT	NN	CC	NN	CC	NN	NN	NN	TT	TT
S2_45967643	C/A	2	45967643	AA	CC	CC	CC	CC	CC	CC	NN	CC	CC	CC	CC	CC	CC	CC	CC	CC	CC	CC	CC	CC	NN	CC	CC	AA	CC	CC	CC	CC	CC	CC	CC	CC	AA	NN	CC	CC	CC	CC	CC	CC	CC	CC	CC	CC	CC
S2_45967754	G/A	2	45967754	GG	GG	GG	NN	GG	GG	GG	GG	GG	GG	GG	GG	GG	GG	GG	GG	GG	GG	GG	GG	GG	NN	GG	GG	GG	GG	GG	GG	GG	GG	GG	GG	GG	GG	GG	GG	GG	GG	GG	GG	GG	GG	GG	GG	GG	GG
S2_45967755	G/T	2	45967755	GG	GG	GG	NN	GG	GG	GG	GG	GG	GG	GG	GG	GG	TT	GG	GG	GG	GG	GG	GG	GG	NN	GG	GG	GG	GG	GG	GG	GG	GG	GG	GG	GG	GG	GG	GG	GG	GG	GG	GG	GG	GG	GG	GG	GG	GG
S2_45967756	A/C	2	45967756	AA	AA	AA	NN	AA	AA	AA	AA	AA	AA	AA	AA	AA	CC	AA	AA	AA	AA	AA	AA	AA	NN	AA	AA	AA	AA	AA	AA	AA	AA	AA	AA	AA	AA	AA	AA	AA	AA	AA	AA	AA	AA	AA	AA	AA	AA
S2_45967761	C/G	2	45967761	CC	CC	CC	NN	CC	CC	CC	CC	CC	CC	CC	CC	CC	GG	CC	CC	CC	CC	CC	CC	CC	NN	CC	CC	CC	CC	CC	CC	CC	CC	CC	CC	CC	CC	CC	CC	CC	CC	CC	CC	CC	CC	CC	CC	CC	CC
S2_45967762	G/A	2	45967762	GG	AA	GG	NN	GG	GG	GG	GG	GG	GG	AA	GG	GG	GG	GG	GG	GG	AA	GG	GG	GG	NN	GG	GG	GG	GG	GG	GG	GG	GG	GG	GG	GG	GG	GG	GG	AA	GG	GG	GG	GG	GG	GG	NN	AA	AA
S2_45967764	T/C	2	45967764	TT	TT	TT	NN	TT	TT	TT	TT	TT	TT	TT	TT	TT	CC	TT	TT	TT	TT	TT	TT	TT	NN	TT	TT	TT	TT	TT	TT	TT	TT	TT	TT	TT	TT	TT	TT	TT	TT	TT	TT	TT	TT	TT	TT	TT	TT
S2_45967766	G/A	2	45967766	GG	GG	GG	NN	GG	GG	GG	GG	GG	GG	GG	GG	GG	AA	GG	GG	GG	GG	GG	GG	GG	NN	GG	GG	GG	GG	GG	GG	GG	GG	GG	GG	GG	GG	GG	GG	GG	GG	GG	GG	GG	GG	GG	GG	GG	GG
S2_45967767	A/C	2	45967767	AA	AA	AA	NN	AA	AA	AA	AA	AA	AA	AA	AA	AA	CC	AA	AA	AA	AA	AA	AA	AA	NN	AA	AA	AA	AA	AA	AA	AA	AA	AA	AA	AA	AA	AA	AA	AA	AA	AA	AA	AA	AA	AA	AA	AA	AA
S2_45967769	C/A	2	45967769	CC	CC	CC	NN	CC	CC	CC	CC	CC	CC	CC	CC	CC	AA	CC	CC	CC	CC	CC	CC	CC	NN	CC	CC	CC	CC	CC	CC	CC	CC	CC	CC	CC	CC	CC	CC	CC	CC	CC	CC	CC	CC	CC	CC	CC	CC
S2_45967773	A/C	2	45967773	AA	AA	AA	NN	AA	AA	AA	AA	AA	AA	AA	AA	AA	CC	AA	AA	AA	AA	AA	AA	AA	NN	AA	AA	AA	AA	AA	AA	AA	AA	AA	AA	AA	AA	AA	AA	AA	AA	AA	AA	AA	AA	AA	AA	AA	AA
S2_45972290	T/A	2	45972290	TT	TT	TT	TT	TT	TT	TT	TT	NN	TT	TT	TT	TT	TT	TT	TT	TT	TT	TT	NN	TT	TT	TT	TT	TT	TT	TT	TT	TT	TT	TT	NN	TT	TT	TT	TT	TT	TT	TT	AA	NN	TT	TT	NN	TT	TT
S2_45974230	G/C	2	45974230	GG	CC	GG	NN	GG	NN	NN	NN	NN	NN	NN	GG	GG	NN	GG	GG	GG	NN	NN	NN	NN	NN	NN	NN	NN	NN	NN	NN	NN	NN	NN	NN	NN	NN	NN	GG	GG	NN	NN	NN	NN	NN	GG	NN	NN	GG
S2_45974250	G/C	2	45974250	CC	GG	GG	NN	GG	NN	NN	NN	NN	NN	NN	CC	CC	NN	GG	GG	GG	NN	NN	NN	NN	NN	NN	NN	NN	NN	NN	NN	NN	NN	NN	NN	NN	NN	NN	NN	GG	NN	NN	NN	NN	NN	CC	NN	NN	CC
S1_16348963	T/A	1	16348963	TT	AA	TT	TT	TT	TT	TT	TT	TT	TT	TT	TT	AA	TT	TT	TT	NN	AA	TT	AA	AA	AA	TT	TT	NN	AA	TT	AA	AA	AA	AA	TT	AA	TT	TT	TT	TT	TT	NN	TT	TT	AA	TT	TT	AA	TT
S1_16350286	A/G	1	16350286	GG	AA	AA	AA	AA	GG	AA	AA	AA	AA	GG	AA	AA	AA	AA	AA	AA	AA	GG	AA	AA	AA	GG	AA	AA	AA	AA	NN	AA	AA	AA	AA	AA	AA	AA	AA	AA	AA	NN	AA	AA	AA	AA	AA	AA	AA
S1_16350334	C/T	1	16350334	CC	TT	CC	CC	CC	CC	TT	CC	CC	CC	CC	CC	TT	TT	CC	CC	NN	TT	TT	TT	TT	TT	CC	CC	NN	NN	CC	NN	TT	TT	TT	CC	TT	TT	CC	CC	CC	CC	NN	CC	CC	TT	CC	NN	TT	CC
S1_16350449	G/A	1	16350449	GG	AA	GG	GG	GG	GG	AA	GG	GG	GG	GG	GG	AA	AA	GG	GG	NN	AA	GG	AA	AA	AA	GG	GG	NN	AA	GG	AA	AA	AA	AA	GG	AA	AA	GG	GG	GG	GG	NN	GG	GG	AA	GG	NN	AA	GG
S1_16350473	C/T	1	16350473	CC	TT	CC	CC	CC	CC	TT	NN	CC	CC	CC	CC	TT	TT	CC	CC	NN	TT	CC	TT	TT	TT	CC	CC	NN	TT	CC	TT	TT	TT	TT	CC	TT	TT	CC	CC	CC	CC	NN	CC	CC	TT	CC	NN	TT	CC
S1_16350485	C/T	1	16350485	CC	TT	CC	CC	CC	CC	TT	NN	CC	CC	CC	CC	TT	TT	CC	CC	NN	TT	CC	TT	TT	TT	CC	CC	NN	TT	CC	TT	TT	TT	TT	CC	TT	TT	CC	CC	CC	CC	NN	CC	CC	TT	CC	NN	TT	CC
S1_16356397	C/G	1	16356397	CC	CC	CC	CC	CC	NN	GG	CC	CC	CC	CC	CC	CC	GG	CC	CC	CC	CC	CC	CC	CC	CC	CC	CC	CC	CC	CC	CC	CC	CC	NN	CC	CC	GG	CC	CC	CC	CC	CC	NN	CC	NN	CC	NN	CC	CC
S1_16356432	C/G	1	16356432	CC	CC	CC	CC	CC	CC	GG	CC	CC	CC	CC	CC	CC	GG	CC	CC	CC	CC	CC	CC	CC	CC	CC	CC	CC	CC	CC	CC	CC	CC	NN	CC	CC	GG	CC	CC	CC	CC	CC	NN	CC	NN	CC	NN	CC	CC
S1_16371632	T/G	1	16371632	TT	TT	TT	NN	GG	TT	TT	NN	NN	NN	GG	TT	GG	NN	TT	TT	NN	NN	TT	TT	TT	TT	TT	NN	TT	TT	TT	TT	TT	TT	TT	TT	TT	TT	GG	NN	NN	NN	NN	NN	NN	TT	GG	NN	GG	TT
S1_16371658	G/C	1	16371658	GG	GG	NN	NN	GG	GG	GG	GG	NN	NN	NN	GG	CC	NN	GG	GG	NN	NN	GG	GG	NN	GG	GG	GG	GG	GG	GG	GG	CC	NN	GG	GG	GG	GG	NN	GG	NN	GG	NN	NN	NN	GG	GG	GG	NN	GG
S1_16371741	A/G	1	16371741	AA	AA	GG	GG	AA	AA	AA	AA	NN	AA	AA	AA	AA	AA	AA	AA	NN	NN	AA	AA	GG	AA	AA	GG	AA	AA	NN	AA	GG	GG	NN	NN	GG	AA	AA	NN	AA	NN	NN	GG	GG	NN	AA	NN	AA	AA
S1_16371777	A/C	1	16371777	AA	AA	CC	CC	CC	AA	AA	NN	NN	NN	CC	AA	AA	AA	AA	AA	NN	NN	AA	AA	CC	AA	AA	CC	NN	AA	AA	AA	CC	CC	AA	AA	CC	AA	CC	CC	CC	CC	NN	CC	CC	AA	CC	NN	CC	AA
S1_16371779	A/T	1	16371779	AA	AA	AA	AA	TT	AA	AA	NN	AA	NN	TT	AA	AA	AA	AA	AA	AA	NN	AA	AA	AA	AA	AA	AA	AA	AA	AA	AA	AA	AA	AA	AA	AA	AA	TT	TT	TT	TT	AA	AA	AA	AA	TT	NN	TT	AA
S1_16371799	G/A	1	16371799	GG	GG	GG	GG	GG	GG	GG	GG	GG	NN	GG	GG	AA	AA	GG	GG	GG	NN	GG	GG	GG	GG	GG	GG	GG	GG	GG	GG	GG	GG	GG	GG	GG	GG	GG	GG	GG	GG	NN	GG	GG	GG	GG	NN	GG	GG
S1_16371824	A/G	1	16371824	NN	AA	AA	AA	GG	AA	AA	NN	AA	AA	GG	AA	AA	AA	AA	AA	AA	NN	AA	AA	AA	AA	AA	AA	AA	AA	AA	AA	AA	AA	AA	AA	AA	AA	GG	GG	GG	NN	AA	AA	AA	GG	GG	NN	GG	AA
S1_16371827	T/C	1	16371827	TT	TT	TT	TT	CC	TT	TT	NN	TT	TT	CC	TT	TT	TT	TT	TT	TT	NN	TT	TT	TT	TT	TT	TT	TT	TT	TT	TT	TT	TT	TT	TT	TT	TT	CC	CC	CC	NN	TT	TT	TT	CC	CC	NN	CC	TT
S1_16371829	A/G	1	16371829	NN	AA	AA	AA	GG	AA	AA	NN	AA	AA	GG	AA	AA	AA	AA	AA	AA	NN	AA	AA	AA	AA	AA	AA	AA	AA	AA	AA	AA	AA	AA	AA	AA	AA	GG	GG	GG	NN	AA	AA	AA	GG	GG	NN	GG	AA
S1_16371830	T/A	1	16371830	NN	TT	TT	TT	AA	TT	TT	NN	TT	TT	AA	TT	TT	TT	TT	TT	TT	NN	TT	TT	TT	TT	TT	TT	TT	TT	TT	TT	TT	TT	TT	TT	TT	TT	AA	AA	AA	NN	TT	TT	TT	AA	AA	NN	AA	TT
S1_16372322	C/A	1	16372322	NN	CC	CC	CC	AA	CC	CC	NN	NN	CC	CC	CC	CC	CC	CC	CC	NN	CC	NN	CC	AA	CC	CC	CC	NN	CC	NN	CC	AA	AA	CC	NN	AA	CC	AA	NN	AA	NN	NN	NN	CC	AA	AA	NN	AA	CC
S1_16372353	G/A	1	16372353	GG	AA	GG	GG	GG	GG	GG	GG	GG	NN	GG	GG	GG	AA	GG	GG	GG	GG	GG	GG	GG	GG	GG	AA	GG	AA	GG	GG	GG	GG	GG	GG	GG	GG	GG	GG	GG	GG	GG	GG	GG	GG	GG	NN	GG	GG
S1_16372398	T/C	1	16372398	TT	TT	TT	TT	CC	TT	TT	NN	NN	TT	TT	TT	TT	TT	TT	TT	NN	TT	TT	TT	CC	TT	TT	TT	NN	TT	TT	TT	CC	CC	TT	TT	CC	TT	CC	CC	CC	CC	NN	CC	TT	TT	NN	NN	TT	TT
S1_16375046	C/T	1	16375046	CC	NN	CC	CC	NN	NN	CC	NN	NN	CC	NN	CC	TT	NN	CC	CC	NN	CC	NN	TT	CC	NN	NN	CC	NN	CC	CC	NN	CC	CC	NN	CC	CC	CC	TT	NN	NN	NN	NN	TT	CC	CC	NN	NN	CC	NN
S1_16375047	T/G	1	16375047	TT	NN	TT	TT	NN	NN	TT	NN	NN	TT	NN	TT	GG	NN	TT	TT	NN	TT	NN	GG	TT	NN	NN	TT	NN	TT	TT	NN	TT	TT	NN	TT	TT	TT	GG	NN	NN	NN	NN	GG	TT	TT	NN	NN	TT	NN
S1_16375048	G/T	1	16375048	GG	NN	GG	GG	NN	NN	GG	NN	NN	GG	NN	GG	TT	NN	GG	GG	NN	GG	NN	TT	GG	NN	NN	GG	NN	GG	GG	NN	GG	GG	NN	GG	GG	GG	TT	NN	NN	NN	NN	TT	GG	GG	NN	NN	GG	NN
S1_16375049	C/A	1	16375049	CC	NN	CC	CC	NN	NN	CC	NN	NN	CC	NN	CC	AA	NN	CC	CC	NN	CC	NN	AA	CC	NN	NN	CC	NN	CC	CC	NN	CC	CC	NN	CC	CC	CC	AA	NN	NN	NN	NN	AA	CC	CC	NN	NN	CC	NN
S1_16375050	A/C	1	16375050	AA	NN	AA	AA	NN	NN	AA	NN	NN	AA	NN	AA	CC	NN	AA	AA	NN	AA	NN	CC	AA	NN	NN	AA	NN	AA	AA	NN	AA	AA	NN	AA	AA	AA	CC	NN	NN	NN	NN	CC	AA	AA	NN	NN	AA	NN
S1_16375052	G/T	1	16375052	GG	NN	GG	GG	NN	NN	GG	NN	NN	GG	NN	GG	TT	NN	GG	GG	NN	GG	NN	TT	GG	NN	NN	GG	NN	GG	GG	NN	GG	GG	NN	GG	GG	GG	TT	NN	NN	NN	NN	TT	GG	GG	NN	NN	GG	NN
S1_16375058	G/C	1	16375058	GG	NN	GG	GG	NN	NN	GG	NN	NN	GG	NN	GG	CC	NN	GG	GG	NN	GG	NN	CC	GG	NN	NN	GG	NN	GG	GG	NN	GG	GG	NN	GG	GG	GG	CC	NN	NN	NN	NN	CC	GG	GG	NN	NN	GG	NN
S1_16375062	C/T	1	16375062	CC	NN	CC	CC	NN	NN	CC	NN	NN	CC	NN	CC	TT	NN	CC	CC	NN	CC	NN	TT	CC	NN	NN	CC	NN	CC	CC	NN	CC	CC	NN	CC	CC	CC	TT	NN	NN	NN	NN	TT	CC	CC	NN	NN	CC	NN
S1_16375067	G/C	1	16375067	GG	NN	GG	GG	NN	NN	GG	NN	NN	GG	NN	GG	CC	NN	GG	GG	NN	GG	NN	CC	GG	NN	NN	GG	NN	GG	GG	NN	GG	GG	NN	GG	GG	GG	CC	NN	NN	NN	NN	CC	GG	GG	NN	NN	GG	NN
S1_16375143	C/G	1	16375143	CC	CC	NN	CC	NN	NN	GG	NN	NN	NN	NN	CC	NN	NN	CC	CC	NN	CC	NN	NN	CC	GG	NN	GG	NN	CC	GG	CC	CC	CC	NN	GG	CC	CC	CC	NN	NN	NN	NN	NN	CC	CC	NN	NN	CC	NN
S1_16375184	G/C	1	16375184	GG	GG	NN	CC	NN	NN	CC	NN	NN	CC	NN	GG	NN	NN	GG	GG	NN	GG	NN	NN	CC	CC	NN	CC	NN	GG	CC	GG	CC	CC	NN	CC	CC	GG	GG	NN	NN	NN	NN	NN	CC	CC	NN	NN	CC	NN
S1_16377865	G/A	1	16377865	GG	GG	GG	GG	GG	GG	GG	GG	NN	GG	GG	AA	GG	GG	AA	AA	NN	GG	GG	GG	GG	GG	GG	GG	GG	GG	GG	GG	GG	GG	GG	GG	GG	GG	GG	GG	GG	GG	GG	GG	GG	GG	GG	GG	GG	GG
S1_16377974	C/T	1	16377974	CC	CC	TT	CC	TT	NN	CC	TT	NN	CC	TT	CC	CC	CC	CC	NN	CC	CC	CC	TT	CC	CC	CC	CC	CC	CC	TT	CC	CC	CC	NN	TT	CC	TT	CC	TT	CC	CC	NN	CC	CC	CC	CC	CC	CC	CC
S1_16378113	C/G	1	16378113	NN	GG	GG	CC	GG	CC	CC	CC	GG	CC	GG	NN	GG	CC	GG	GG	NN	GG	CC	GG	CC	CC	CC	CC	CC	GG	CC	CC	CC	CC	NN	CC	CC	GG	CC	GG	CC	CC	CC	CC	CC	CC	CC	NN	CC	CC
S1_16378125	G/C	1	16378125	NN	CC	GG	GG	GG	GG	GG	GG	NN	GG	GG	NN	CC	GG	CC	CC	NN	GG	GG	GG	GG	GG	GG	GG	GG	CC	GG	GG	GG	GG	GG	GG	GG	GG	GG	GG	GG	GG	GG	GG	GG	GG	GG	GG	GG	GG
S1_16378473	G/T	1	16378473	GG	GG	GG	NN	GG	GG	GG	GG	GG	NN	GG	GG	GG	TT	GG	GG	GG	GG	GG	GG	GG	GG	GG	GG	GG	GG	NN	NN	GG	GG	GG	NN	GG	GG	GG	GG	GG	GG	GG	GG	GG	GG	GG	GG	GG	GG
S1_16378502	A/T	1	16378502	AA	AA	AA	NN	AA	AA	AA	AA	AA	NN	AA	AA	AA	AA	AA	AA	AA	TT	AA	AA	AA	AA	AA	AA	AA	AA	NN	NN	AA	AA	AA	NN	AA	TT	AA	AA	AA	AA	AA	AA	AA	AA	AA	NN	AA	AA
S1_16378504	T/C	1	16378504	TT	CC	CC	NN	TT	TT	TT	TT	TT	NN	CC	TT	TT	TT	TT	TT	TT	CC	TT	TT	TT	TT	TT	TT	TT	CC	NN	NN	TT	TT	TT	NN	TT	CC	TT	TT	TT	TT	TT	TT	CC	TT	TT	NN	TT	TT
S1_16435567	G/A	1	16435567	GG	GG	GG	AA	GG	GG	NN	NN	GG	NN	GG	GG	GG	GG	GG	GG	NN	GG	GG	GG	GG	NN	GG	GG	GG	GG	AA	NN	GG	GG	GG	AA	GG	AA	GG	NN	NN	GG	GG	GG	GG	GG	GG	GG	GG	GG
S1_16435576	C/G	1	16435576	CC	CC	GG	GG	CC	CC	CC	NN	CC	NN	GG	CC	CC	CC	CC	CC	CC	CC	CC	CC	CC	NN	CC	CC	CC	CC	GG	NN	CC	CC	CC	GG	CC	GG	CC	GG	CC	CC	CC	CC	CC	CC	CC	CC	CC	CC
S1_16436592	G/T	1	16436592	NN	GG	TT	TT	NN	GG	GG	NN	GG	NN	TT	GG	GG	GG	GG	GG	GG	GG	NN	GG	GG	GG	GG	GG	NN	GG	NN	NN	GG	GG	GG	GG	GG	GG	GG	NN	NN	GG	GG	GG	NN	GG	GG	GG	GG	GG
S1_16437137	G/C	1	16437137	GG	CC	GG	NN	GG	GG	GG	GG	NN	NN	GG	GG	GG	NN	GG	GG	GG	GG	GG	GG	GG	GG	GG	GG	GG	NN	GG	GG	GG	GG	GG	GG	GG	GG	GG	GG	NN	GG	NN	GG	GG	GG	GG	GG	GG	GG
S1_16437209	C/G	1	16437209	CC	CC	CC	CC	CC	NN	CC	NN	NN	CC	CC	CC	CC	CC	CC	CC	CC	NN	CC	NN	CC	CC	CC	NN	CC	CC	NN	CC	CC	CC	CC	NN	CC	NN	GG	CC	NN	NN	NN	NN	NN	CC	NN	NN	CC	CC
S1_16437227	G/C	1	16437227	NN	CC	NN	CC	CC	NN	GG	NN	NN	CC	NN	GG	GG	CC	GG	GG	GG	NN	GG	NN	GG	GG	GG	NN	CC	CC	NN	GG	GG	GG	CC	NN	GG	NN	GG	CC	NN	NN	GG	NN	NN	GG	NN	NN	CC	CC
S1_16437242	T/C	1	16437242	NN	NN	NN	NN	CC	NN	NN	NN	NN	NN	NN	TT	TT	NN	TT	TT	TT	NN	TT	NN	TT	TT	TT	NN	CC	NN	NN	TT	TT	TT	CC	NN	TT	NN	TT	CC	NN	NN	TT	NN	NN	TT	NN	NN	TT	CC
S1_16437852	G/T	1	16437852	TT	GG	GG	GG	GG	TT	TT	GG	NN	GG	GG	TT	TT	GG	TT	TT	TT	GG	TT	GG	TT	GG	TT	TT	GG	GG	NN	GG	TT	TT	GG	GG	TT	GG	GG	GG	GG	GG	NN	GG	GG	TT	GG	NN	GG	TT
S1_16437877	G/A	1	16437877	GG	AA	GG	GG	GG	AA	GG	GG	NN	GG	GG	GG	GG	AA	GG	GG	GG	GG	GG	GG	AA	GG	GG	AA	GG	NN	NN	GG	AA	AA	GG	GG	AA	GG	GG	GG	GG	GG	GG	GG	GG	GG	GG	GG	GG	GG
S1_16437930	C/A	1	16437930	CC	AA	CC	CC	CC	CC	CC	CC	CC	CC	CC	CC	CC	AA	CC	CC	CC	CC	CC	CC	CC	CC	CC	CC	CC	AA	CC	CC	CC	CC	CC	CC	CC	CC	CC	CC	CC	CC	NN	CC	CC	CC	CC	CC	CC	CC
S1_16437971	C/T	1	16437971	CC	TT	CC	TT	CC	CC	CC	TT	CC	NN	CC	CC	CC	TT	CC	CC	NN	TT	CC	CC	CC	TT	CC	TT	TT	TT	TT	TT	CC	CC	TT	TT	CC	TT	TT	CC	TT	TT	TT	TT	TT	CC	TT	NN	CC	CC
S1_16439805	A/G	1	16439805	AA	AA	AA	AA	AA	NN	AA	AA	AA	AA	AA	AA	AA	AA	AA	AA	AA	AA	AA	AA	AA	AA	AA	AA	AA	AA	AA	NN	AA	AA	AA	AA	AA	GG	GG	AA	NN	AA	AA	GG	AA	AA	GG	AA	GG	NN
S1_16439834	A/G	1	16439834	AA	AA	AA	AA	AA	NN	AA	NN	AA	NN	AA	AA	AA	AA	AA	AA	AA	AA	AA	AA	AA	AA	AA	AA	NN	AA	AA	NN	AA	AA	AA	AA	AA	AA	AA	AA	NN	AA	AA	AA	GG	AA	AA	AA	AA	NN
S1_16439835	T/A	1	16439835	TT	TT	TT	TT	TT	NN	TT	TT	TT	TT	TT	TT	TT	TT	TT	TT	TT	TT	AA	TT	AA	TT	AA	TT	TT	TT	TT	NN	AA	AA	TT	TT	AA	TT	TT	TT	NN	TT	TT	TT	TT	AA	TT	NN	TT	NN
S1_16439836	T/C	1	16439836	TT	TT	TT	TT	TT	NN	TT	NN	TT	TT	TT	TT	TT	TT	TT	TT	NN	TT	TT	TT	TT	TT	TT	TT	TT	TT	TT	NN	TT	TT	TT	TT	TT	CC	CC	TT	NN	TT	TT	CC	TT	TT	CC	TT	CC	NN
S1_16439891	C/T	1	16439891	CC	CC	CC	CC	CC	NN	CC	NN	CC	CC	CC	CC	CC	NN	CC	CC	NN	CC	CC	TT	CC	NN	CC	TT	NN	CC	CC	NN	CC	CC	CC	CC	CC	CC	CC	CC	NN	CC	CC	CC	CC	CC	CC	CC	TT	NN
S1_16439901	A/T	1	16439901	AA	AA	AA	AA	AA	NN	AA	NN	AA	AA	AA	AA	AA	NN	AA	AA	NN	AA	AA	TT	AA	NN	AA	TT	NN	AA	AA	NN	AA	AA	AA	AA	AA	TT	TT	AA	NN	AA	AA	TT	AA	AA	TT	AA	TT	NN
S1_16440744	A/T	1	16440744	AA	AA	AA	AA	AA	AA	AA	AA	NN	AA	AA	AA	AA	AA	AA	AA	AA	AA	AA	AA	AA	AA	AA	AA	AA	AA	AA	AA	AA	AA	AA	AA	AA	TT	TT	AA	AA	AA	AA	NN	AA	AA	TT	AA	AA	AA
S1_16450228	G/C	1	16450228	GG	NN	GG	GG	NN	CC	NN	NN	GG	GG	NN	GG	GG	NN	GG	GG	GG	NN	NN	CC	GG	NN	NN	NN	GG	NN	NN	NN	GG	GG	GG	NN	GG	NN	CC	NN	NN	GG	NN	NN	GG	NN	NN	NN	GG	NN
S1_16450251	G/C	1	16450251	GG	NN	GG	GG	NN	CC	NN	NN	GG	GG	NN	GG	GG	NN	GG	GG	GG	NN	NN	CC	GG	NN	NN	NN	GG	NN	NN	NN	GG	GG	GG	NN	GG	NN	CC	NN	NN	GG	NN	NN	GG	NN	NN	NN	GG	NN
S1_16450346	G/C	1	16450346	GG	NN	NN	GG	NN	CC	GG	NN	GG	GG	GG	GG	GG	NN	GG	GG	GG	NN	NN	CC	GG	GG	NN	GG	GG	NN	NN	GG	GG	GG	GG	NN	GG	GG	GG	NN	NN	GG	CC	NN	GG	GG	NN	NN	GG	NN
S1_16450362	G/T	1	16450362	GG	NN	NN	GG	NN	TT	GG	NN	GG	GG	GG	GG	GG	NN	GG	GG	GG	NN	NN	TT	GG	GG	NN	GG	GG	NN	NN	GG	GG	GG	GG	NN	GG	GG	GG	NN	NN	GG	TT	NN	GG	GG	NN	NN	GG	NN
S1_16450367	A/G	1	16450367	AA	NN	NN	AA	NN	GG	AA	NN	AA	AA	AA	AA	AA	NN	AA	AA	AA	NN	NN	GG	AA	AA	NN	AA	AA	NN	NN	AA	AA	AA	AA	NN	AA	AA	AA	NN	NN	AA	GG	NN	AA	AA	NN	NN	AA	NN
S1_16450488	G/T	1	16450488	TT	GG	GG	TT	GG	GG	TT	NN	TT	NN	GG	TT	TT	GG	TT	NN	GG	GG	GG	GG	TT	NN	GG	GG	GG	GG	NN	NN	TT	TT	TT	GG	TT	GG	GG	GG	GG	NN	GG	NN	GG	GG	GG	NN	NN	GG
S1_16450496	G/T	1	16450496	TT	GG	GG	TT	GG	GG	TT	NN	TT	NN	GG	TT	TT	GG	TT	NN	GG	GG	GG	GG	TT	NN	GG	GG	GG	GG	NN	NN	TT	TT	TT	GG	TT	GG	GG	GG	GG	NN	GG	NN	GG	GG	GG	NN	NN	GG
S1_16450519	G/A	1	16450519	AA	GG	GG	AA	GG	GG	AA	NN	AA	NN	GG	AA	AA	GG	AA	NN	GG	GG	GG	GG	AA	NN	GG	GG	GG	GG	NN	NN	AA	AA	AA	GG	AA	GG	GG	GG	GG	NN	GG	NN	GG	GG	GG	NN	NN	GG
S1_16450528	G/C	1	16450528	CC	GG	GG	CC	GG	GG	CC	NN	CC	NN	GG	CC	CC	GG	CC	NN	GG	GG	GG	GG	CC	NN	GG	GG	GG	GG	NN	NN	CC	CC	CC	GG	CC	GG	GG	GG	GG	NN	GG	NN	GG	GG	GG	NN	NN	GG
S1_16450529	C/G	1	16450529	GG	CC	CC	GG	CC	CC	GG	NN	GG	NN	CC	GG	GG	CC	GG	NN	CC	CC	CC	CC	GG	NN	CC	CC	CC	CC	NN	NN	GG	GG	GG	CC	GG	CC	CC	CC	CC	NN	CC	NN	CC	CC	CC	NN	NN	CC
S1_16450627	T/C	1	16450627	TT	NN	NN	TT	NN	NN	CC	NN	TT	TT	NN	TT	TT	NN	TT	TT	NN	NN	TT	NN	TT	CC	TT	CC	TT	NN	CC	CC	TT	TT	TT	NN	TT	NN	TT	CC	NN	TT	NN	NN	NN	NN	NN	NN	CC	NN
S1_16450634	T/C	1	16450634	TT	CC	CC	TT	NN	NN	TT	NN	TT	TT	CC	TT	TT	CC	TT	TT	TT	CC	CC	TT	TT	TT	CC	TT	TT	CC	TT	TT	TT	TT	TT	CC	TT	CC	CC	CC	CC	TT	NN	NN	TT	CC	CC	NN	TT	CC
S1_16468793	T/G	1	16468793	TT	TT	TT	TT	TT	GG	TT	TT	TT	TT	TT	TT	TT	NN	TT	TT	GG	TT	NN	TT	TT	TT	NN	TT	NN	TT	TT	TT	TT	TT	GG	TT	TT	NN	TT	TT	GG	NN	TT	TT	NN	TT	TT	TT	TT	NN
S1_16468795	A/C	1	16468795	AA	AA	AA	AA	AA	AA	AA	NN	AA	AA	AA	AA	AA	NN	AA	AA	CC	AA	NN	AA	AA	AA	NN	AA	AA	AA	AA	AA	AA	AA	AA	AA	AA	NN	AA	AA	CC	NN	AA	AA	NN	AA	AA	AA	AA	NN
S1_16468948	T/C	1	16468948	NN	TT	TT	NN	TT	TT	TT	TT	TT	NN	TT	TT	TT	TT	TT	TT	TT	TT	CC	TT	TT	NN	CC	TT	TT	TT	TT	TT	TT	TT	TT	TT	TT	CC	TT	TT	NN	TT	TT	CC	TT	TT	TT	TT	TT	CC
S1_16469351	G/C	1	16469351	GG	GG	CC	GG	GG	GG	NN	NN	NN	NN	GG	GG	GG	GG	GG	GG	NN	GG	NN	CC	CC	CC	NN	GG	NN	GG	NN	NN	CC	CC	GG	NN	CC	GG	GG	GG	NN	GG	NN	NN	CC	CC	GG	NN	GG	NN
S1_16470074	A/T	1	16470074	AA	AA	NN	NN	AA	AA	NN	AA	AA	NN	NN	AA	AA	AA	AA	AA	AA	AA	NN	AA	NN	NN	NN	AA	NN	AA	TT	NN	TT	TT	AA	AA	NN	NN	AA	AA	NN	NN	NN	NN	NN	NN	AA	NN	NN	NN
S1_16470491	C/T	1	16470491	NN	NN	NN	CC	NN	CC	CC	NN	CC	CC	CC	TT	TT	NN	TT	TT	NN	CC	CC	CC	CC	CC	CC	CC	CC	NN	CC	CC	NN	CC	CC	CC	CC	CC	CC	NN	CC	CC	CC	CC	CC	CC	CC	CC	CC	CC
S1_16470688	G/C	1	16470688	GG	GG	GG	GG	GG	NN	GG	GG	GG	GG	GG	GG	GG	GG	GG	GG	GG	GG	CC	GG	GG	NN	CC	GG	GG	GG	GG	GG	GG	GG	GG	GG	GG	GG	GG	GG	GG	GG	GG	GG	GG	NN	GG	NN	GG	GG
S1_16477292	C/A	1	16477292	CC	CC	CC	CC	CC	CC	CC	CC	AA	CC	CC	CC	CC	CC	CC	NN	NN	CC	CC	CC	CC	CC	CC	CC	CC	CC	CC	NN	CC	CC	CC	CC	CC	CC	CC	CC	CC	CC	CC	CC	CC	CC	CC	NN	CC	NN
S1_16477328	C/A	1	16477328	CC	CC	AA	CC	CC	NN	CC	CC	CC	CC	CC	CC	CC	CC	CC	CC	NN	CC	CC	CC	CC	NN	CC	CC	NN	CC	CC	CC	CC	CC	AA	AA	CC	CC	AA	CC	CC	CC	CC	CC	CC	NN	CC	NN	CC	CC
S1_16477330	G/A	1	16477330	GG	GG	AA	GG	GG	NN	GG	GG	GG	GG	GG	GG	GG	GG	GG	GG	NN	GG	GG	GG	GG	NN	GG	GG	NN	GG	GG	NN	GG	GG	AA	AA	GG	GG	AA	GG	GG	GG	GG	GG	GG	NN	GG	NN	GG	GG
S1_16477336	A/C	1	16477336	AA	AA	CC	AA	AA	NN	AA	AA	AA	AA	AA	AA	AA	AA	AA	AA	NN	AA	AA	AA	AA	NN	AA	AA	NN	AA	AA	NN	AA	AA	CC	CC	AA	AA	CC	AA	AA	AA	AA	AA	AA	NN	AA	NN	AA	AA
S1_16575147	C/A	1	16575147	CC	CC	CC	CC	CC	CC	CC	CC	AA	CC	CC	CC	CC	CC	CC	CC	CC	CC	CC	CC	CC	CC	CC	CC	CC	CC	CC	NN	CC	CC	CC	CC	CC	CC	CC	CC	CC	CC	NN	CC	CC	CC	CC	CC	CC	CC
S1_16580595	G/A	1	16580595	GG	GG	GG	GG	GG	GG	GG	GG	GG	NN	GG	GG	GG	GG	GG	NN	NN	GG	GG	GG	GG	NN	GG	GG	NN	GG	GG	NN	GG	GG	GG	GG	GG	GG	GG	GG	NN	GG	GG	GG	GG	GG	GG	GG	GG	NN
S1_16580613	C/A	1	16580613	CC	CC	CC	CC	CC	CC	CC	CC	CC	NN	CC	CC	CC	CC	CC	NN	NN	CC	CC	CC	CC	NN	CC	CC	NN	CC	CC	NN	CC	CC	CC	CC	CC	CC	CC	CC	NN	CC	CC	CC	CC	CC	CC	CC	CC	NN
S1_16580785	C/T	1	16580785	CC	CC	CC	CC	CC	CC	CC	CC	CC	NN	CC	CC	CC	CC	CC	CC	CC	CC	CC	CC	CC	CC	CC	CC	CC	CC	CC	NN	CC	CC	CC	CC	CC	CC	CC	CC	CC	CC	CC	CC	CC	CC	CC	NN	CC	CC
S1_16580875	G/A	1	16580875	GG	AA	GG	GG	GG	GG	GG	GG	GG	GG	GG	GG	GG	AA	GG	GG	NN	GG	NN	GG	GG	GG	NN	GG	GG	AA	GG	GG	GG	GG	GG	GG	GG	GG	GG	GG	GG	GG	GG	GG	GG	NN	GG	GG	GG	GG
S1_16580879	G/A	1	16580879	GG	GG	GG	GG	GG	GG	GG	GG	AA	GG	GG	GG	GG	GG	GG	GG	GG	GG	NN	GG	GG	GG	NN	GG	GG	GG	GG	AA	GG	GG	GG	GG	GG	GG	GG	GG	GG	GG	GG	GG	GG	GG	GG	GG	GG	GG
S1_16580909	A/G	1	16580909	GG	GG	AA	AA	AA	AA	AA	NN	AA	AA	AA	GG	GG	GG	GG	GG	GG	GG	NN	AA	AA	AA	NN	AA	AA	GG	AA	AA	AA	AA	AA	AA	AA	GG	AA	AA	AA	AA	AA	GG	AA	NN	AA	AA	GG	GG
S1_16580968	G/T	1	16580968	NN	GG	GG	TT	TT	TT	TT	NN	GG	NN	TT	GG	GG	NN	GG	GG	GG	GG	TT	TT	GG	TT	TT	TT	TT	GG	TT	NN	GG	GG	TT	TT	GG	GG	TT	TT	TT	TT	NN	GG	TT	NN	TT	TT	GG	GG
S1_16581235	G/T	1	16581235	GG	TT	TT	GG	GG	GG	GG	GG	GG	GG	GG	GG	GG	TT	GG	GG	NN	GG	GG	GG	GG	GG	GG	GG	GG	TT	GG	NN	GG	GG	GG	GG	GG	GG	GG	GG	GG	GG	NN	GG	GG	NN	GG	GG	GG	GG
S1_16581244	C/A	1	16581244	CC	CC	CC	AA	AA	AA	AA	NN	CC	NN	AA	CC	CC	CC	CC	CC	CC	CC	AA	AA	AA	AA	AA	AA	AA	CC	AA	CC	AA	AA	AA	AA	AA	CC	AA	AA	AA	AA	NN	CC	AA	NN	AA	AA	CC	CC
S1_16581250	A/T	1	16581250	AA	TT	AA	AA	AA	AA	AA	AA	AA	AA	AA	AA	AA	TT	AA	AA	NN	AA	AA	AA	AA	AA	AA	AA	AA	TT	AA	NN	AA	AA	AA	AA	AA	AA	AA	AA	AA	AA	AA	AA	AA	NN	AA	AA	AA	AA
S1_16581279	G/T	1	16581279	GG	GG	GG	GG	GG	GG	GG	GG	GG	NN	GG	GG	GG	GG	GG	GG	GG	GG	GG	GG	GG	GG	GG	GG	GG	GG	GG	GG	GG	GG	GG	GG	GG	GG	GG	GG	GG	GG	NN	GG	GG	GG	GG	GG	GG	GG
S1_16581301	C/T	1	16581301	CC	CC	CC	CC	CC	CC	CC	CC	CC	NN	CC	CC	CC	CC	CC	CC	CC	CC	CC	CC	CC	CC	CC	CC	CC	CC	CC	CC	CC	CC	CC	CC	CC	CC	CC	CC	CC	CC	NN	CC	CC	CC	CC	CC	CC	CC
S1_16588131	G/T	1	16588131	GG	GG	GG	TT	TT	TT	TT	NN	NN	NN	GG	GG	GG	GG	GG	GG	NN	TT	TT	TT	TT	TT	TT	TT	TT	GG	TT	TT	TT	TT	TT	TT	TT	NN	TT	TT	TT	GG	NN	NN	TT	NN	TT	NN	NN	TT
S1_16597938	G/A	1	16597938	NN	GG	GG	GG	GG	GG	GG	GG	AA	NN	GG	GG	GG	GG	GG	GG	AA	GG	GG	GG	GG	GG	GG	GG	GG	GG	GG	GG	GG	GG	GG	GG	GG	GG	GG	GG	NN	GG	GG	GG	GG	GG	GG	GG	GG	GG
S1_16602325	C/G	1	16602325	GG	GG	CC	CC	NN	CC	CC	NN	CC	NN	CC	GG	GG	NN	GG	GG	NN	CC	NN	CC	CC	CC	NN	CC	NN	GG	NN	CC	CC	CC	CC	CC	CC	CC	CC	NN	CC	CC	NN	NN	CC	CC	CC	NN	CC	NN
S1_16602360	A/G	1	16602360	GG	GG	AA	AA	NN	AA	AA	NN	AA	NN	AA	GG	GG	NN	GG	GG	NN	AA	NN	AA	AA	AA	NN	AA	NN	GG	NN	AA	AA	AA	AA	AA	AA	AA	AA	NN	AA	AA	NN	NN	AA	AA	AA	NN	AA	NN
S1_16602375	G/A	1	16602375	AA	AA	GG	GG	NN	GG	GG	NN	GG	NN	GG	AA	AA	NN	AA	AA	NN	GG	NN	GG	GG	GG	NN	GG	NN	AA	NN	GG	GG	GG	GG	GG	GG	GG	GG	NN	GG	GG	NN	NN	GG	GG	GG	NN	GG	NN
S1_16602777	G/C	1	16602777	CC	CC	GG	GG	GG	GG	GG	NN	CC	NN	GG	CC	CC	NN	CC	CC	NN	GG	GG	GG	GG	GG	GG	GG	GG	CC	GG	NN	GG	GG	GG	GG	GG	GG	GG	GG	GG	GG	NN	GG	GG	GG	GG	NN	GG	GG
S1_16602778	T/A	1	16602778	AA	AA	TT	TT	TT	TT	TT	NN	AA	NN	TT	AA	AA	NN	AA	AA	NN	TT	TT	TT	TT	TT	TT	TT	TT	AA	TT	NN	TT	TT	TT	TT	TT	TT	TT	TT	TT	TT	NN	TT	TT	TT	TT	NN	TT	TT
S1_16602781	A/G	1	16602781	GG	GG	AA	AA	AA	AA	AA	NN	GG	NN	AA	GG	GG	NN	GG	GG	NN	AA	AA	AA	AA	AA	AA	AA	AA	GG	AA	NN	AA	AA	AA	AA	AA	AA	AA	AA	AA	AA	NN	AA	AA	AA	AA	NN	AA	AA
S1_16602784	A/T	1	16602784	TT	TT	AA	AA	AA	AA	AA	NN	AA	NN	AA	TT	TT	NN	TT	TT	NN	AA	AA	AA	AA	AA	AA	AA	AA	TT	AA	AA	AA	AA	AA	AA	AA	AA	AA	AA	AA	AA	NN	AA	AA	AA	AA	NN	AA	AA
S1_16602786	A/G	1	16602786	GG	GG	AA	AA	AA	AA	AA	NN	AA	NN	AA	GG	GG	NN	GG	GG	NN	AA	AA	AA	AA	AA	AA	AA	AA	GG	AA	AA	AA	AA	AA	AA	AA	AA	AA	AA	AA	AA	NN	AA	AA	AA	AA	NN	AA	AA
S1_16602789	G/C	1	16602789	CC	CC	GG	GG	GG	GG	GG	NN	GG	NN	GG	CC	CC	NN	CC	CC	NN	GG	GG	GG	GG	GG	GG	GG	GG	CC	GG	GG	GG	GG	GG	GG	GG	GG	GG	GG	GG	GG	NN	GG	GG	GG	GG	NN	GG	GG
S1_16602790	T/G	1	16602790	GG	GG	TT	TT	TT	TT	TT	NN	TT	NN	TT	GG	GG	NN	GG	GG	NN	TT	TT	TT	TT	TT	TT	TT	TT	GG	TT	TT	TT	TT	TT	TT	TT	TT	TT	TT	TT	TT	NN	TT	TT	TT	TT	NN	TT	TT
S1_16602796	G/A	1	16602796	AA	AA	GG	GG	GG	GG	GG	NN	NN	NN	GG	AA	AA	NN	AA	AA	NN	GG	GG	GG	GG	GG	GG	GG	GG	AA	GG	GG	GG	GG	GG	GG	GG	GG	GG	GG	GG	GG	NN	GG	GG	GG	GG	NN	GG	GG
S1_16602798	T/G	1	16602798	GG	GG	TT	TT	TT	TT	TT	NN	NN	NN	TT	GG	GG	NN	GG	GG	NN	TT	TT	TT	TT	TT	TT	TT	TT	GG	TT	TT	TT	TT	TT	TT	TT	TT	TT	TT	TT	TT	NN	TT	TT	TT	TT	NN	TT	TT
S1_16602805	T/A	1	16602805	AA	AA	TT	TT	TT	TT	TT	NN	AA	NN	TT	AA	AA	NN	AA	AA	NN	TT	TT	TT	TT	TT	TT	TT	TT	AA	TT	NN	TT	TT	TT	TT	TT	TT	TT	TT	TT	TT	NN	TT	TT	TT	TT	NN	TT	TT
S1_16602807	T/C	1	16602807	CC	CC	TT	TT	TT	TT	TT	NN	CC	NN	TT	CC	CC	NN	CC	CC	NN	TT	TT	TT	TT	TT	TT	TT	TT	CC	TT	NN	TT	TT	TT	TT	TT	TT	TT	TT	TT	TT	NN	TT	TT	TT	TT	NN	TT	TT
S1_16604062	C/T	1	16604062	CC	CC	CC	CC	CC	CC	CC	CC	CC	CC	CC	CC	CC	CC	CC	CC	CC	TT	CC	CC	TT	NN	CC	CC	CC	CC	CC	CC	TT	TT	CC	CC	TT	CC	CC	CC	CC	CC	CC	CC	CC	NN	CC	NN	NN	CC
S1_16604100	A/C	1	16604100	AA	AA	AA	AA	AA	AA	AA	AA	AA	AA	AA	AA	AA	AA	AA	AA	AA	CC	AA	AA	CC	NN	AA	AA	AA	AA	AA	AA	CC	CC	AA	AA	CC	AA	AA	AA	AA	AA	AA	AA	AA	NN	AA	NN	NN	AA
S1_16604160	A/G	1	16604160	AA	AA	NN	AA	AA	AA	AA	AA	AA	AA	AA	AA	AA	AA	AA	AA	NN	GG	AA	AA	GG	NN	AA	AA	AA	AA	AA	AA	GG	GG	AA	NN	GG	NN	AA	AA	NN	NN	AA	NN	AA	NN	AA	AA	NN	NN
S1_16604162	A/C	1	16604162	AA	AA	NN	AA	AA	AA	AA	AA	AA	AA	AA	AA	AA	AA	AA	AA	NN	CC	AA	AA	CC	NN	AA	AA	AA	AA	AA	AA	CC	CC	AA	NN	CC	NN	AA	AA	NN	NN	AA	NN	AA	NN	AA	AA	NN	NN
S1_16604797	G/T	1	16604797	NN	GG	TT	GG	GG	GG	NN	GG	GG	GG	GG	GG	GG	GG	GG	GG	GG	GG	GG	TT	GG	NN	GG	TT	NN	GG	GG	GG	GG	GG	GG	TT	GG	TT	TT	GG	TT	NN	TT	NN	TT	GG	GG	GG	GG	NN
S1_16604877	G/T	1	16604877	GG	GG	TT	GG	GG	GG	GG	GG	GG	GG	TT	GG	GG	GG	GG	GG	NN	NN	GG	TT	NN	NN	GG	TT	TT	GG	GG	GG	TT	TT	GG	TT	NN	TT	TT	NN	TT	TT	GG	TT	TT	GG	NN	GG	NN	NN
S1_16604915	G/A	1	16604915	GG	GG	GG	GG	GG	AA	AA	GG	GG	GG	GG	GG	GG	GG	GG	GG	GG	GG	GG	GG	GG	NN	GG	GG	GG	GG	AA	GG	GG	GG	AA	GG	GG	GG	GG	NN	GG	GG	NN	GG	GG	GG	NN	NN	GG	NN
S1_16626404	C/A	1	16626404	NN	CC	AA	CC	CC	CC	CC	CC	CC	NN	AA	CC	CC	CC	CC	CC	CC	CC	NN	CC	CC	NN	NN	AA	CC	CC	CC	NN	CC	CC	CC	AA	CC	AA	AA	CC	CC	AA	AA	AA	AA	CC	CC	CC	CC	CC
S1_16627176	C/T	1	16627176	NN	NN	TT	CC	CC	CC	CC	NN	CC	CC	NN	TT	TT	NN	TT	TT	NN	CC	CC	CC	CC	CC	CC	TT	NN	NN	NN	CC	CC	CC	CC	TT	CC	TT	TT	CC	NN	NN	NN	NN	CC	CC	CC	NN	CC	CC
S1_16627289	C/T	1	16627289	CC	CC	CC	TT	CC	NN	TT	NN	TT	NN	CC	CC	CC	CC	CC	CC	CC	CC	TT	TT	CC	CC	TT	CC	NN	CC	TT	TT	CC	CC	TT	CC	CC	CC	CC	CC	CC	CC	NN	CC	TT	CC	CC	NN	NN	CC
S1_16627341	A/G	1	16627341	AA	GG	AA	AA	AA	AA	AA	AA	AA	NN	AA	AA	AA	GG	AA	AA	NN	AA	NN	AA	AA	AA	AA	AA	AA	GG	NN	AA	AA	AA	AA	AA	AA	AA	AA	AA	GG	NN	AA	AA	AA	AA	AA	NN	AA	NN
S1_16627478	C/T	1	16627478	TT	CC	TT	CC	CC	CC	CC	NN	CC	CC	CC	TT	TT	CC	TT	TT	NN	CC	CC	CC	CC	CC	CC	TT	NN	CC	CC	CC	CC	CC	CC	TT	CC	TT	TT	CC	CC	NN	NN	TT	CC	CC	CC	NN	CC	CC
S1_16627619	C/T	1	16627619	CC	TT	TT	CC	CC	NN	CC	CC	CC	CC	CC	CC	CC	TT	CC	CC	CC	CC	CC	CC	CC	CC	CC	CC	CC	TT	NN	CC	CC	CC	CC	CC	CC	CC	CC	CC	CC	NN	NN	CC	CC	CC	CC	NN	CC	CC
S1_16627660	A/G	1	16627660	AA	GG	AA	AA	AA	NN	AA	AA	AA	AA	AA	AA	AA	GG	AA	AA	AA	AA	AA	AA	AA	AA	AA	AA	AA	GG	NN	AA	AA	AA	AA	AA	AA	AA	AA	AA	AA	NN	AA	AA	AA	AA	AA	NN	AA	AA
S1_16695350	T/C	1	16695350	CC	CC	TT	TT	TT	TT	TT	NN	TT	TT	TT	CC	CC	CC	CC	CC	NN	TT	TT	TT	TT	TT	TT	CC	NN	CC	TT	TT	TT	TT	TT	TT	TT	CC	TT	TT	TT	NN	TT	TT	TT	TT	TT	NN	TT	TT
S1_16695375	C/T	1	16695375	CC	CC	CC	TT	CC	TT	TT	NN	TT	TT	TT	CC	CC	CC	CC	CC	NN	CC	TT	TT	CC	CC	TT	CC	NN	CC	TT	TT	CC	CC	TT	TT	CC	CC	TT	CC	TT	TT	NN	CC	TT	CC	CC	NN	NN	CC
S1_16695413	T/A	1	16695413	TT	TT	AA	TT	AA	TT	TT	TT	TT	TT	TT	TT	TT	TT	TT	TT	TT	AA	TT	TT	AA	NN	TT	TT	TT	TT	TT	TT	AA	AA	TT	TT	AA	TT	TT	AA	TT	TT	NN	AA	TT	AA	AA	TT	AA	AA
S1_16695415	A/G	1	16695415	GG	AA	AA	AA	AA	AA	AA	NN	AA	AA	AA	GG	GG	AA	GG	GG	NN	AA	AA	AA	AA	NN	AA	GG	NN	AA	AA	AA	AA	AA	AA	AA	AA	GG	AA	AA	AA	AA	AA	AA	AA	AA	AA	AA	AA	AA
S1_16698832	A/T	1	16698832	AA	AA	AA	TT	TT	TT	TT	NN	TT	TT	TT	AA	AA	AA	AA	AA	AA	AA	TT	TT	AA	AA	TT	AA	NN	AA	TT	TT	AA	AA	TT	TT	AA	AA	TT	TT	TT	TT	NN	AA	TT	NN	AA	NN	NN	AA
S1_16698844	C/T	1	16698844	TT	CC	CC	CC	CC	CC	CC	NN	CC	CC	CC	TT	TT	CC	TT	TT	NN	CC	CC	CC	CC	CC	CC	TT	NN	CC	CC	CC	CC	CC	NN	CC	CC	TT	CC	CC	CC	CC	CC	CC	CC	CC	CC	CC	CC	CC
S1_16698847	G/A	1	16698847	GG	GG	AA	GG	GG	GG	GG	GG	GG	GG	GG	GG	GG	GG	GG	GG	GG	GG	GG	GG	GG	GG	GG	GG	GG	GG	GG	GG	GG	GG	GG	GG	GG	GG	GG	GG	GG	GG	NN	AA	GG	GG	GG	GG	GG	GG
S1_16698866	C/G	1	16698866	CC	CC	CC	GG	GG	GG	GG	NN	GG	GG	GG	CC	CC	CC	CC	CC	CC	CC	GG	GG	CC	CC	GG	CC	NN	CC	GG	GG	CC	CC	GG	GG	CC	CC	GG	GG	GG	GG	NN	CC	GG	NN	CC	NN	NN	CC
S1_16775712	T/C	1	16775712	TT	CC	TT	CC	NN	CC	NN	NN	CC	NN	NN	TT	TT	CC	TT	TT	TT	NN	NN	NN	NN	NN	NN	TT	NN	CC	NN	NN	NN	NN	NN	NN	NN	TT	NN	NN	NN	NN	CC	NN	NN	NN	CC	NN	NN	NN
S1_16775841	G/A	1	16775841	AA	GG	AA	GG	GG	GG	GG	NN	GG	GG	GG	AA	AA	GG	AA	AA	NN	GG	GG	GG	GG	GG	GG	AA	NN	GG	GG	GG	GG	GG	GG	GG	GG	AA	GG	GG	GG	GG	GG	GG	GG	GG	GG	NN	GG	GG
S1_16775851	G/A	1	16775851	GG	AA	GG	GG	GG	GG	GG	GG	GG	GG	GG	GG	GG	AA	GG	GG	GG	GG	GG	GG	GG	GG	GG	GG	GG	AA	GG	GG	GG	GG	GG	GG	GG	GG	GG	GG	GG	GG	GG	GG	GG	GG	GG	GG	GG	GG
S1_16775895	G/T	1	16775895	TT	GG	TT	TT	TT	GG	GG	NN	GG	TT	GG	TT	TT	GG	TT	TT	NN	GG	TT	GG	GG	GG	TT	TT	NN	GG	GG	GG	GG	GG	NN	GG	GG	TT	GG	TT	TT	GG	GG	GG	GG	NN	GG	NN	NN	TT
S1_16775936	T/C	1	16775936	CC	TT	CC	CC	CC	TT	CC	NN	TT	CC	TT	CC	CC	TT	CC	CC	NN	TT	CC	TT	TT	TT	CC	CC	NN	TT	TT	TT	TT	TT	NN	TT	TT	CC	TT	CC	CC	TT	TT	TT	TT	NN	CC	NN	NN	CC
S1_16777387	T/G	1	16777387	TT	TT	TT	TT	TT	TT	TT	NN	GG	TT	TT	TT	TT	TT	TT	TT	TT	TT	TT	TT	TT	TT	TT	GG	NN	TT	TT	NN	TT	TT	TT	TT	TT	GG	TT	TT	TT	GG	NN	TT	TT	NN	TT	TT	TT	TT
S1_16777398	C/A	1	16777398	CC	AA	CC	CC	CC	CC	CC	CC	CC	CC	CC	CC	CC	AA	CC	CC	NN	CC	AA	CC	CC	CC	AA	CC	CC	AA	CC	CC	CC	CC	CC	CC	CC	CC	AA	CC	CC	CC	CC	CC	CC	NN	CC	CC	CC	CC
S1_16777420	T/A	1	16777420	TT	TT	TT	TT	TT	TT	TT	NN	TT	TT	TT	TT	TT	TT	TT	TT	TT	TT	TT	TT	TT	TT	TT	AA	NN	TT	TT	TT	TT	TT	TT	TT	TT	AA	TT	TT	TT	AA	NN	TT	TT	NN	TT	TT	TT	TT
S1_16777433	G/T	1	16777433	TT	GG	TT	GG	GG	GG	GG	NN	NN	GG	GG	TT	TT	NN	TT	TT	NN	GG	GG	GG	GG	GG	GG	GG	GG	GG	GG	GG	GG	GG	GG	GG	GG	GG	GG	GG	GG	NN	GG	GG	GG	GG	GG	GG	GG	GG
S1_16777450	G/A	1	16777450	AA	GG	AA	GG	GG	GG	GG	NN	GG	GG	GG	AA	AA	NN	AA	AA	NN	GG	GG	GG	GG	GG	GG	GG	GG	GG	GG	GG	GG	GG	GG	GG	GG	GG	GG	GG	GG	NN	GG	GG	GG	GG	GG	GG	GG	GG
S1_16777459	C/A	1	16777459	CC	CC	CC	CC	CC	CC	CC	CC	CC	CC	AA	CC	CC	NN	CC	CC	CC	AA	CC	CC	CC	CC	CC	CC	NN	CC	CC	CC	CC	CC	AA	CC	CC	CC	CC	CC	CC	NN	CC	CC	CC	CC	CC	CC	AA	CC
S1_16777564	G/A	1	16777564	GG	GG	GG	GG	GG	GG	GG	GG	GG	GG	GG	GG	GG	GG	GG	GG	GG	GG	AA	NN	GG	GG	AA	GG	GG	GG	GG	NN	GG	GG	GG	GG	GG	NN	GG	GG	GG	NN	GG	NN	GG	NN	AA	GG	GG	GG
S1_16777795	C/T	1	16777795	CC	TT	CC	TT	TT	TT	CC	NN	CC	TT	TT	CC	CC	TT	CC	NN	CC	TT	CC	CC	CC	CC	CC	CC	NN	TT	CC	NN	CC	CC	TT	TT	CC	CC	TT	TT	TT	CC	TT	TT	TT	TT	CC	NN	TT	NN
S1_16778684	G/T	1	16778684	TT	GG	TT	GG	GG	GG	GG	NN	GG	GG	GG	TT	TT	GG	TT	TT	NN	GG	GG	GG	GG	GG	GG	GG	GG	GG	GG	GG	GG	GG	GG	GG	GG	GG	GG	GG	GG	GG	NN	GG	GG	GG	GG	GG	GG	NN
S1_16778704	C/T	1	16778704	TT	CC	TT	CC	CC	CC	CC	NN	CC	CC	CC	TT	TT	CC	TT	TT	NN	CC	CC	CC	CC	CC	CC	CC	CC	CC	CC	CC	CC	CC	CC	CC	CC	CC	CC	CC	CC	CC	NN	CC	CC	CC	CC	CC	CC	NN
S1_16779244	G/A	1	16779244	AA	GG	AA	GG	GG	GG	GG	NN	GG	GG	GG	AA	AA	GG	AA	AA	NN	GG	GG	GG	GG	GG	GG	GG	GG	GG	GG	GG	GG	GG	GG	GG	GG	GG	GG	GG	GG	GG	NN	GG	GG	GG	GG	GG	GG	GG
S1_16783188	G/T	1	16783188	NN	GG	TT	GG	NN	NN	GG	NN	TT	GG	GG	NN	GG	GG	GG	NN	NN	GG	NN	NN	GG	GG	NN	NN	NN	GG	NN	NN	GG	GG	GG	NN	GG	NN	GG	NN	NN	GG	NN	TT	NN	NN	GG	NN	GG	NN
S1_16783200	G/T	1	16783200	GG	TT	TT	NN	NN	GG	NN	NN	TT	NN	NN	GG	GG	NN	GG	GG	NN	NN	GG	TT	GG	NN	GG	TT	GG	TT	TT	NN	NN	GG	NN	NN	GG	NN	TT	TT	TT	NN	NN	TT	GG	NN	NN	NN	NN	GG
S1_16783264	G/A	1	16783264	GG	NN	NN	AA	NN	GG	NN	NN	NN	NN	GG	GG	GG	NN	GG	GG	GG	NN	GG	NN	GG	NN	GG	GG	NN	NN	NN	NN	AA	AA	AA	NN	GG	NN	GG	NN	NN	NN	GG	NN	GG	NN	NN	GG	NN	GG
S1_16783346	G/A	1	16783346	GG	GG	GG	AA	GG	GG	GG	GG	GG	AA	GG	GG	GG	GG	GG	GG	GG	AA	GG	AA	AA	NN	GG	GG	GG	NN	GG	NN	AA	AA	GG	GG	AA	GG	AA	GG	GG	NN	GG	AA	GG	GG	GG	NN	AA	GG
S1_16783457	C/T	1	16783457	CC	CC	NN	CC	NN	NN	CC	CC	NN	CC	TT	CC	CC	CC	CC	CC	CC	CC	CC	CC	CC	NN	CC	TT	CC	CC	NN	CC	CC	CC	CC	TT	CC	TT	CC	NN	NN	NN	CC	NN	CC	NN	CC	CC	CC	CC
S1_16783464	T/C	1	16783464	NN	CC	TT	TT	TT	CC	TT	CC	CC	TT	TT	CC	CC	TT	CC	CC	NN	TT	CC	TT	TT	CC	CC	TT	NN	CC	TT	NN	TT	NN	TT	TT	TT	TT	TT	TT	TT	TT	NN	TT	CC	TT	CC	NN	TT	CC
S1_16783465	G/C	1	16783465	NN	CC	GG	GG	GG	GG	GG	CC	GG	GG	GG	GG	GG	GG	GG	GG	GG	GG	GG	GG	GG	CC	GG	GG	NN	CC	GG	NN	GG	NN	GG	GG	GG	GG	GG	GG	GG	GG	GG	GG	GG	GG	CC	GG	GG	CC
S1_16783467	G/C	1	16783467	NN	GG	GG	GG	GG	CC	GG	GG	GG	GG	GG	CC	CC	GG	CC	CC	NN	GG	CC	GG	GG	GG	CC	GG	NN	GG	GG	NN	GG	GG	GG	GG	GG	GG	GG	GG	GG	GG	NN	GG	CC	GG	GG	NN	GG	GG
S1_16783468	C/T	1	16783468	NN	TT	CC	CC	CC	CC	CC	TT	CC	CC	CC	CC	CC	CC	CC	CC	CC	CC	CC	CC	CC	TT	CC	CC	NN	TT	CC	NN	CC	NN	CC	CC	CC	CC	CC	CC	CC	CC	CC	CC	CC	CC	TT	CC	CC	TT
S1_16783620	T/A	1	16783620	AA	TT	TT	TT	TT	AA	AA	AA	TT	TT	AA	AA	AA	AA	AA	AA	NN	TT	AA	TT	TT	TT	AA	AA	NN	TT	AA	TT	TT	TT	TT	AA	TT	AA	TT	TT	TT	TT	NN	TT	AA	NN	TT	NN	TT	AA
S1_16783673	G/T	1	16783673	GG	GG	GG	TT	NN	GG	GG	TT	TT	TT	GG	GG	GG	GG	GG	GG	GG	GG	GG	GG	GG	GG	GG	GG	GG	GG	GG	NN	GG	GG	GG	GG	GG	GG	TT	NN	GG	TT	GG	GG	GG	GG	GG	NN	NN	TT
S1_16783679	G/C	1	16783679	GG	CC	GG	GG	GG	GG	CC	NN	GG	GG	CC	GG	GG	CC	GG	GG	GG	GG	GG	GG	GG	GG	GG	CC	NN	CC	CC	GG	GG	GG	GG	CC	GG	CC	GG	GG	GG	GG	NN	GG	GG	GG	CC	GG	GG	GG
S1_16783682	G/C	1	16783682	GG	GG	GG	GG	GG	CC	GG	GG	GG	GG	GG	GG	GG	GG	GG	GG	NN	GG	CC	CC	CC	GG	CC	GG	GG	GG	GG	GG	CC	CC	GG	GG	CC	GG	GG	GG	GG	GG	NN	GG	GG	GG	GG	NN	GG	GG
S1_16784242	A/G	1	16784242	AA	AA	AA	AA	AA	AA	NN	AA	GG	AA	GG	AA	AA	NN	AA	AA	AA	GG	AA	AA	AA	GG	AA	GG	GG	AA	AA	GG	AA	AA	GG	GG	AA	AA	AA	AA	AA	AA	AA	AA	AA	NN	AA	AA	NN	AA
S1_16784248	A/G	1	16784248	AA	AA	AA	AA	AA	AA	NN	AA	GG	AA	GG	AA	AA	NN	AA	AA	AA	GG	AA	AA	AA	GG	AA	GG	GG	AA	AA	GG	AA	AA	GG	GG	AA	AA	AA	AA	AA	AA	AA	AA	AA	NN	AA	AA	NN	AA
S1_16784414	T/C	1	16784414	CC	NN	TT	NN	TT	NN	TT	TT	TT	NN	NN	CC	CC	TT	CC	CC	NN	TT	TT	TT	TT	TT	TT	TT	TT	NN	TT	TT	TT	TT	TT	TT	TT	TT	TT	TT	TT	TT	TT	TT	NN	TT	NN	NN	TT	TT
S1_16784418	G/A	1	16784418	GG	GG	AA	NN	GG	NN	GG	GG	GG	NN	GG	GG	GG	GG	GG	GG	GG	GG	AA	AA	AA	GG	AA	GG	GG	GG	AA	GG	AA	AA	GG	GG	AA	AA	GG	GG	GG	AA	NN	AA	NN	GG	GG	NN	GG	AA
S1_16784466	T/A	1	16784466	AA	TT	TT	NN	TT	NN	TT	TT	TT	NN	TT	AA	AA	TT	AA	AA	NN	TT	TT	TT	TT	TT	TT	TT	TT	TT	TT	TT	TT	TT	TT	TT	TT	TT	TT	TT	TT	TT	TT	TT	NN	TT	TT	TT	TT	TT
S1_16788736	A/G	1	16788736	AA	AA	GG	AA	AA	AA	NN	AA	AA	AA	NN	AA	AA	NN	AA	AA	NN	AA	AA	GG	GG	AA	AA	AA	NN	AA	NN	AA	GG	GG	GG	AA	GG	NN	GG	AA	AA	NN	NN	NN	AA	AA	NN	AA	AA	NN
S1_16789440	G/T	1	16789440	GG	GG	GG	GG	GG	NN	GG	GG	GG	GG	GG	GG	GG	GG	GG	GG	GG	GG	TT	GG	GG	GG	TT	GG	GG	GG	GG	GG	GG	GG	GG	NN	GG	GG	GG	GG	NN	GG	GG	GG	GG	GG	GG	NN	GG	GG
S1_16789465	C/T	1	16789465	CC	CC	TT	CC	CC	CC	CC	CC	CC	CC	TT	CC	CC	CC	CC	CC	NN	CC	CC	TT	TT	CC	CC	CC	TT	CC	TT	CC	TT	TT	TT	NN	TT	TT	TT	CC	CC	TT	NN	TT	CC	CC	CC	CC	CC	TT
S1_16792461	A/C	1	16792461	AA	AA	CC	AA	AA	CC	AA	AA	CC	AA	CC	AA	AA	AA	AA	AA	NN	AA	CC	CC	CC	AA	CC	AA	NN	AA	CC	NN	CC	CC	CC	AA	CC	CC	CC	AA	CC	CC	NN	CC	AA	NN	AA	CC	AA	CC
S1_16792462	A/C	1	16792462	AA	AA	AA	AA	AA	CC	AA	AA	AA	AA	AA	AA	AA	AA	AA	AA	AA	AA	CC	AA	AA	AA	CC	AA	AA	AA	CC	AA	AA	AA	AA	AA	AA	AA	CC	AA	CC	AA	AA	AA	AA	NN	AA	NN	AA	AA
S1_16792466	C/T	1	16792466	CC	CC	CC	CC	CC	CC	CC	CC	CC	CC	TT	CC	CC	CC	CC	CC	CC	CC	CC	CC	CC	CC	CC	CC	NN	CC	CC	NN	CC	CC	TT	CC	CC	TT	CC	CC	CC	TT	NN	TT	CC	CC	CC	NN	CC	TT
S1_16792521	G/A	1	16792521	GG	GG	GG	AA	GG	GG	AA	NN	GG	AA	GG	GG	GG	GG	GG	GG	GG	AA	GG	GG	GG	GG	GG	GG	GG	GG	GG	GG	GG	GG	GG	GG	GG	GG	GG	GG	GG	AA	NN	GG	AA	NN	GG	GG	NN	GG
S1_16793858	A/C	1	16793858	NN	AA	AA	AA	AA	AA	AA	AA	AA	AA	AA	AA	AA	AA	AA	AA	NN	CC	AA	AA	AA	NN	AA	AA	AA	AA	NN	NN	AA	AA	AA	AA	AA	NN	AA	AA	AA	AA	AA	NN	AA	NN	NN	AA	AA	AA
S1_16793912	G/A	1	16793912	GG	GG	GG	GG	GG	GG	GG	GG	GG	GG	GG	GG	GG	GG	GG	NN	GG	AA	GG	GG	GG	NN	GG	GG	GG	GG	NN	NN	GG	GG	GG	GG	GG	AA	GG	GG	GG	GG	GG	NN	GG	NN	NN	GG	GG	GG
S1_16793913	T/A	1	16793913	TT	TT	TT	TT	TT	TT	TT	TT	TT	TT	TT	TT	TT	TT	TT	NN	TT	AA	TT	TT	TT	NN	TT	TT	TT	TT	NN	NN	TT	TT	TT	TT	TT	AA	TT	TT	TT	TT	TT	NN	TT	NN	NN	TT	TT	TT
S1_16793924	G/T	1	16793924	GG	GG	GG	GG	GG	GG	GG	GG	GG	GG	GG	GG	GG	GG	GG	NN	GG	TT	GG	GG	GG	NN	GG	GG	GG	GG	NN	NN	GG	GG	GG	GG	GG	TT	GG	GG	GG	GG	GG	NN	GG	NN	NN	GG	GG	GG
S1_16793949	G/C	1	16793949	GG	GG	GG	GG	GG	GG	GG	GG	GG	GG	GG	GG	GG	GG	GG	NN	GG	CC	GG	GG	GG	NN	GG	GG	GG	GG	NN	NN	GG	GG	GG	GG	GG	CC	GG	GG	GG	GG	GG	NN	GG	NN	NN	GG	GG	GG
S1_16795405	A/G	1	16795405	AA	AA	GG	AA	NN	NN	AA	NN	AA	AA	AA	AA	AA	AA	AA	AA	NN	AA	AA	NN	NN	GG	AA	GG	GG	AA	NN	NN	GG	GG	GG	NN	NN	NN	AA	NN	NN	NN	AA	NN	AA	NN	GG	NN	AA	AA
S1_16795406	C/G	1	16795406	CC	CC	GG	CC	NN	NN	CC	NN	CC	CC	CC	CC	CC	CC	CC	CC	NN	CC	CC	NN	NN	GG	CC	GG	NN	CC	NN	NN	GG	GG	NN	NN	NN	NN	CC	NN	NN	NN	CC	NN	CC	CC	GG	NN	CC	CC
S1_16795414	T/C	1	16795414	TT	TT	CC	TT	NN	NN	TT	NN	TT	TT	TT	TT	TT	TT	TT	TT	NN	TT	TT	NN	NN	CC	TT	CC	CC	TT	NN	NN	CC	CC	CC	NN	NN	NN	TT	NN	NN	NN	TT	NN	TT	NN	CC	NN	TT	TT
S1_16795462	A/G	1	16795462	AA	AA	GG	AA	GG	GG	AA	AA	AA	AA	NN	AA	AA	NN	AA	AA	NN	AA	GG	NN	NN	NN	GG	NN	GG	AA	NN	NN	NN	NN	GG	NN	NN	NN	AA	GG	GG	NN	AA	NN	AA	NN	NN	GG	NN	AA
S1_16797219	T/A	1	16797219	TT	TT	TT	TT	TT	TT	TT	TT	TT	TT	TT	TT	TT	AA	TT	TT	TT	TT	TT	TT	TT	NN	TT	TT	TT	TT	TT	NN	TT	TT	NN	TT	TT	NN	AA	TT	TT	NN	TT	TT	TT	TT	NN	NN	TT	NN
S1_16799782	G/A	1	16799782	GG	GG	GG	GG	GG	GG	GG	GG	GG	GG	GG	GG	GG	NN	GG	GG	GG	AA	GG	GG	GG	GG	GG	GG	GG	GG	AA	NN	GG	GG	GG	GG	GG	GG	AA	GG	GG	AA	GG	GG	GG	GG	GG	NN	GG	AA
S1_16799799	G/A	1	16799799	GG	GG	GG	GG	GG	GG	GG	GG	GG	GG	GG	GG	GG	NN	GG	GG	GG	AA	GG	GG	GG	GG	GG	GG	GG	GG	AA	NN	GG	GG	GG	GG	GG	GG	AA	GG	GG	AA	GG	GG	GG	GG	GG	NN	GG	AA
S1_16799917	T/C	1	16799917	TT	TT	TT	TT	TT	TT	TT	TT	TT	TT	TT	TT	TT	CC	TT	TT	TT	CC	TT	TT	TT	CC	TT	TT	TT	TT	CC	TT	TT	TT	TT	TT	TT	NN	CC	TT	TT	CC	TT	TT	TT	TT	TT	NN	TT	CC
S1_16799925	T/C	1	16799925	TT	TT	CC	TT	TT	TT	TT	NN	TT	TT	TT	TT	TT	CC	TT	TT	NN	CC	TT	CC	CC	CC	TT	CC	CC	TT	CC	NN	CC	CC	CC	TT	CC	CC	CC	TT	TT	CC	NN	TT	TT	CC	CC	NN	TT	CC
S1_187879373	C/G	1	187879373	NN	NN	CC	CC	NN	NN	NN	CC	CC	NN	CC	NN	NN	CC	CC	CC	CC	NN	CC	CC	NN	NN	CC	CC	NN	CC	CC	CC	NN	NN	NN	NN	CC	NN	NN	NN	NN	NN	NN	NN	NN	CC	CC	CC	NN	CC
S1_187879375	G/C	1	187879375	NN	NN	GG	GG	NN	NN	NN	GG	GG	NN	GG	NN	NN	GG	GG	GG	GG	NN	GG	GG	NN	NN	GG	GG	NN	GG	GG	GG	NN	NN	NN	NN	GG	NN	NN	NN	NN	NN	NN	NN	NN	GG	GG	GG	NN	GG
S1_187879395	G/A	1	187879395	NN	NN	GG	NN	NN	NN	NN	NN	NN	NN	AA	NN	NN	AA	GG	GG	NN	NN	NN	NN	NN	NN	NN	NN	NN	AA	NN	NN	NN	NN	NN	NN	GG	NN	NN	NN	NN	NN	NN	NN	NN	NN	NN	NN	NN	NN
S1_187879400	G/C	1	187879400	NN	NN	GG	NN	NN	NN	NN	NN	NN	NN	CC	NN	NN	CC	GG	GG	NN	NN	NN	NN	NN	NN	NN	NN	NN	CC	NN	NN	NN	NN	NN	NN	GG	NN	NN	NN	NN	NN	NN	NN	NN	NN	NN	NN	NN	NN
S1_187879402	C/T	1	187879402	NN	NN	TT	NN	NN	NN	NN	CC	NN	NN	NN	NN	NN	NN	TT	TT	CC	NN	CC	CC	NN	NN	CC	CC	NN	CC	CC	CC	NN	NN	NN	NN	CC	NN	NN	NN	NN	NN	NN	NN	NN	CC	CC	CC	NN	CC
S1_187879404	G/C/A	1	187879404	NN	NN	CC	NN	NN	NN	NN	GG	NN	NN	NN	NN	NN	NN	CC	CC	GG	NN	GG	GG	NN	NN	GG	GG	NN	GG	GG	GG	NN	NN	NN	NN	CC	NN	NN	NN	NN	NN	NN	NN	NN	GG	GG	GG	NN	GG
S1_187884011	T/C	1	187884011	TT	TT	TT	NN	TT	TT	TT	TT	NN	TT	TT	CC	CC	TT	TT	TT	TT	CC	TT	TT	TT	NN	TT	TT	TT	TT	TT	TT	TT	TT	TT	CC	TT	TT	TT	TT	TT	TT	TT	TT	TT	TT	TT	TT	CC	TT
S1_187884013	C/A	1	187884013	CC	CC	CC	CC	CC	CC	CC	CC	CC	CC	CC	CC	CC	CC	CC	CC	CC	CC	CC	CC	CC	CC	CC	CC	CC	CC	CC	CC	CC	CC	CC	CC	CC	CC	CC	CC	CC	CC	CC	CC	CC	CC	CC	CC	CC	CC
S1_187884104	G/A	1	187884104	AA	GG	GG	GG	GG	GG	GG	GG	GG	GG	AA	GG	GG	GG	GG	GG	NN	GG	GG	GG	GG	GG	GG	GG	GG	AA	GG	GG	GG	GG	GG	GG	GG	GG	GG	GG	GG	GG	NN	GG	GG	GG	GG	NN	GG	GG
S1_187884183	G/A	1	187884183	GG	GG	GG	GG	GG	GG	GG	GG	GG	GG	AA	GG	GG	GG	GG	GG	NN	GG	GG	GG	GG	GG	GG	GG	GG	AA	GG	GG	GG	GG	GG	GG	GG	GG	GG	GG	GG	GG	NN	GG	GG	GG	GG	NN	GG	GG
S1_187884194	C/G	1	187884194	CC	CC	CC	CC	CC	CC	CC	CC	CC	CC	GG	CC	CC	CC	CC	CC	NN	CC	CC	CC	CC	CC	CC	CC	CC	GG	CC	CC	CC	CC	CC	CC	CC	CC	CC	CC	CC	CC	NN	CC	CC	CC	CC	NN	CC	CC
S1_187884233	C/G	1	187884233	CC	CC	CC	CC	CC	CC	CC	CC	CC	CC	CC	CC	CC	CC	CC	CC	CC	CC	CC	CC	CC	NN	CC	CC	CC	CC	CC	CC	CC	CC	CC	CC	CC	CC	CC	CC	CC	CC	CC	CC	CC	CC	CC	CC	CC	CC
S1_187885076	A/C	1	187885076	AA	AA	AA	AA	AA	AA	AA	AA	AA	AA	AA	AA	AA	AA	AA	AA	AA	AA	AA	AA	AA	AA	AA	AA	AA	AA	AA	AA	AA	AA	AA	AA	AA	AA	AA	AA	AA	AA	AA	AA	AA	AA	AA	NN	AA	AA
S1_187885079	C/T	1	187885079	CC	CC	CC	NN	TT	CC	CC	CC	CC	CC	CC	CC	CC	CC	CC	CC	CC	CC	CC	CC	CC	NN	CC	TT	CC	TT	CC	CC	CC	CC	CC	CC	CC	CC	CC	CC	CC	CC	CC	CC	CC	CC	CC	NN	CC	CC
S1_187885107	T/C	1	187885107	TT	TT	TT	TT	NN	CC	CC	NN	CC	CC	CC	CC	CC	TT	TT	TT	NN	CC	TT	TT	TT	NN	NN	NN	TT	NN	TT	TT	TT	TT	TT	NN	CC	NN	CC	CC	CC	TT	TT	CC	TT	CC	TT	NN	TT	CC
S1_187885112	C/T	1	187885112	CC	CC	CC	CC	NN	CC	CC	CC	CC	CC	CC	CC	CC	CC	CC	CC	CC	CC	CC	CC	CC	NN	CC	NN	CC	CC	CC	CC	CC	CC	CC	CC	CC	CC	CC	CC	CC	CC	CC	CC	CC	CC	TT	CC	CC	CC
S1_187885117	C/A	1	187885117	CC	CC	CC	CC	NN	CC	CC	CC	CC	CC	AA	CC	CC	CC	CC	CC	NN	CC	CC	CC	CC	NN	CC	NN	CC	CC	CC	CC	CC	CC	CC	CC	CC	CC	CC	CC	CC	CC	CC	CC	CC	CC	CC	CC	CC	CC
S1_187974422	G/A	1	187974422	GG	GG	GG	GG	NN	GG	AA	GG	NN	GG	AA	GG	GG	AA	GG	GG	AA	GG	AA	AA	GG	AA	GG	AA	GG	AA	AA	GG	GG	GG	GG	GG	AA	GG	AA	GG	GG	GG	NN	AA	GG	GG	GG	AA	AA	GG
S1_187974424	C/T	1	187974424	CC	CC	CC	CC	NN	CC	TT	CC	NN	CC	TT	CC	CC	TT	CC	CC	TT	CC	TT	TT	CC	TT	CC	TT	CC	TT	TT	CC	CC	CC	CC	CC	TT	CC	TT	CC	CC	CC	NN	TT	CC	CC	CC	TT	TT	CC
S1_187974436	T/G	1	187974436	TT	TT	TT	TT	NN	TT	GG	TT	NN	TT	GG	TT	TT	GG	TT	TT	GG	TT	GG	TT	TT	GG	TT	GG	TT	TT	GG	TT	TT	TT	TT	TT	GG	TT	TT	TT	TT	TT	NN	TT	TT	TT	TT	GG	GG	TT
S1_187974474	T/C	1	187974474	TT	TT	TT	TT	NN	TT	CC	TT	NN	TT	CC	TT	TT	CC	TT	TT	CC	TT	CC	CC	TT	CC	TT	CC	TT	CC	CC	TT	TT	TT	TT	TT	CC	TT	CC	TT	TT	TT	NN	CC	TT	TT	TT	CC	CC	TT
S1_187974475	T/C	1	187974475	TT	TT	TT	TT	NN	TT	CC	TT	NN	TT	CC	TT	TT	CC	TT	TT	CC	TT	CC	CC	TT	CC	TT	CC	TT	CC	CC	TT	TT	TT	TT	TT	CC	TT	CC	TT	TT	TT	NN	CC	TT	TT	TT	CC	CC	TT
S1_187977342	G/A	1	187977342	GG	NN	GG	GG	GG	NN	GG	GG	GG	NN	GG	GG	GG	AA	GG	GG	GG	GG	GG	GG	GG	GG	GG	GG	NN	GG	GG	GG	GG	GG	GG	GG	GG	GG	NN	NN	GG	GG	GG	NN	GG	GG	NN	GG	GG	NN
S1_187977351	C/T	1	187977351	CC	NN	CC	CC	CC	NN	CC	CC	CC	NN	CC	CC	CC	TT	CC	CC	CC	CC	CC	CC	CC	CC	CC	CC	NN	CC	CC	CC	CC	CC	CC	CC	CC	CC	NN	NN	CC	CC	CC	NN	CC	CC	NN	CC	CC	NN
S1_187977354	C/T	1	187977354	CC	NN	CC	NN	CC	NN	CC	NN	CC	NN	CC	CC	CC	CC	CC	CC	CC	CC	CC	CC	CC	CC	CC	CC	NN	CC	CC	CC	CC	CC	CC	CC	CC	CC	NN	NN	TT	CC	CC	NN	CC	CC	NN	CC	CC	NN
S1_187977355	T/C	1	187977355	TT	NN	TT	TT	CC	NN	CC	NN	NN	NN	TT	TT	TT	TT	TT	TT	NN	TT	CC	TT	TT	NN	CC	CC	NN	TT	CC	CC	TT	TT	TT	TT	NN	TT	NN	NN	TT	TT	NN	NN	TT	TT	NN	CC	CC	NN
S1_187977359	C/A	1	187977359	CC	NN	CC	CC	CC	NN	CC	CC	CC	NN	CC	CC	CC	AA	CC	CC	CC	CC	CC	CC	CC	CC	CC	CC	NN	CC	CC	CC	CC	CC	CC	CC	CC	CC	NN	NN	CC	CC	CC	NN	CC	CC	NN	CC	CC	NN
S1_187977365	C/T	1	187977365	CC	NN	CC	CC	TT	NN	TT	NN	NN	NN	CC	CC	CC	CC	CC	CC	NN	CC	TT	CC	CC	NN	TT	TT	NN	CC	TT	TT	CC	CC	CC	CC	NN	CC	NN	NN	CC	CC	TT	NN	CC	CC	NN	TT	TT	NN
S1_187977376	T/C	1	187977376	TT	NN	TT	TT	TT	NN	TT	TT	TT	NN	TT	TT	TT	TT	TT	TT	TT	TT	TT	TT	TT	TT	TT	TT	NN	TT	TT	TT	TT	TT	TT	TT	TT	TT	NN	NN	TT	TT	TT	NN	TT	TT	NN	TT	TT	NN
S1_187977378	A/C	1	187977378	AA	NN	AA	AA	AA	NN	AA	AA	AA	NN	AA	AA	AA	AA	AA	AA	AA	AA	AA	AA	AA	AA	AA	AA	NN	AA	AA	AA	AA	AA	AA	AA	AA	AA	NN	NN	AA	AA	AA	NN	AA	AA	NN	AA	AA	NN
S1_187977524	C/T	1	187977524	CC	NN	CC	NN	CC	CC	NN	CC	CC	NN	CC	CC	CC	CC	CC	CC	CC	CC	CC	CC	CC	NN	CC	CC	CC	NN	CC	CC	CC	CC	CC	CC	CC	CC	CC	NN	CC	NN	CC	NN	CC	CC	CC	CC	CC	CC
S1_187977553	C/G	1	187977553	CC	CC	CC	CC	GG	CC	GG	NN	NN	CC	CC	CC	CC	CC	CC	CC	NN	CC	GG	CC	CC	NN	NN	GG	CC	CC	GG	GG	CC	CC	CC	CC	CC	CC	CC	CC	CC	CC	NN	CC	CC	CC	CC	NN	GG	CC
S1_187977597	C/T	1	187977597	CC	CC	CC	CC	CC	CC	CC	NN	CC	CC	CC	CC	CC	CC	CC	CC	CC	CC	CC	CC	CC	CC	CC	CC	CC	CC	CC	CC	CC	CC	CC	CC	CC	CC	CC	CC	CC	CC	CC	CC	CC	CC	CC	CC	CC	CC
S1_187977919	T/A	1	187977919	AA	AA	TT	NN	AA	NN	TT	TT	NN	AA	TT	AA	AA	TT	TT	TT	NN	AA	TT	TT	AA	NN	TT	NN	AA	TT	TT	TT	AA	AA	AA	AA	TT	AA	AA	AA	AA	NN	TT	AA	AA	AA	AA	TT	TT	AA
S1_187977957	A/C	1	187977957	AA	AA	CC	AA	AA	NN	CC	NN	NN	AA	CC	AA	AA	CC	CC	CC	NN	AA	AA	CC	AA	NN	AA	NN	AA	AA	AA	AA	AA	AA	AA	AA	AA	AA	AA	AA	AA	NN	AA	AA	AA	AA	AA	NN	CC	AA
S1_187978031	C/T	1	187978031	CC	CC	CC	CC	CC	CC	TT	NN	CC	CC	CC	CC	CC	TT	CC	CC	CC	CC	CC	TT	CC	NN	CC	CC	CC	CC	CC	CC	TT	TT	TT	CC	CC	CC	CC	CC	CC	NN	CC	CC	TT	CC	CC	NN	TT	CC
S1_187978049	T/C	1	187978049	TT	TT	CC	NN	TT	TT	TT	TT	NN	TT	CC	TT	TT	TT	CC	CC	NN	TT	TT	TT	TT	TT	TT	TT	TT	TT	TT	TT	TT	TT	TT	TT	TT	TT	TT	TT	TT	NN	TT	TT	TT	TT	TT	TT	TT	TT
S1_187978057	C/A	1	187978057	CC	CC	AA	CC	CC	CC	CC	CC	CC	CC	AA	CC	CC	CC	AA	AA	NN	CC	CC	CC	CC	CC	CC	CC	CC	CC	CC	CC	CC	CC	CC	CC	CC	CC	CC	NN	NN	CC	CC	CC	CC	CC	CC	CC	CC	CC
S1_187978284	C/G	1	187978284	GG	GG	CC	NN	CC	GG	NN	CC	GG	NN	CC	GG	GG	CC	CC	CC	NN	GG	CC	CC	GG	NN	NN	NN	GG	NN	NN	NN	CC	NN	CC	NN	CC	NN	NN	GG	NN	NN	NN	NN	NN	GG	GG	CC	NN	GG
S1_187979163	G/A	1	187979163	GG	GG	GG	GG	GG	GG	GG	GG	GG	GG	GG	GG	GG	AA	GG	GG	GG	GG	GG	GG	GG	GG	GG	GG	GG	GG	GG	GG	GG	GG	GG	GG	GG	GG	GG	GG	GG	GG	GG	GG	GG	GG	GG	GG	GG	GG
S1_187979202	G/A	1	187979202	GG	GG	GG	GG	NN	GG	AA	GG	NN	GG	GG	GG	GG	GG	GG	GG	GG	GG	GG	GG	GG	GG	GG	AA	GG	GG	GG	GG	GG	GG	GG	GG	GG	GG	GG	GG	GG	GG	GG	GG	GG	AA	GG	AA	GG	GG
S1_187979794	C/G	1	187979794	CC	NN	CC	CC	CC	CC	CC	CC	NN	CC	CC	CC	CC	CC	CC	CC	CC	CC	CC	CC	CC	CC	CC	CC	GG	CC	CC	CC	CC	CC	CC	CC	CC	CC	CC	CC	NN	NN	NN	CC	CC	CC	CC	CC	CC	CC
S1_187979826	C/G	1	187979826	CC	NN	CC	CC	CC	CC	CC	CC	NN	CC	CC	CC	CC	CC	CC	CC	CC	CC	CC	CC	CC	CC	CC	CC	CC	CC	CC	CC	CC	CC	CC	CC	CC	CC	CC	CC	NN	NN	NN	CC	CC	CC	CC	CC	CC	CC
S1_187979875	A/C	1	187979875	AA	CC	AA	NN	NN	AA	CC	NN	CC	AA	AA	AA	AA	CC	AA	AA	NN	AA	CC	CC	CC	AA	NN	CC	CC	AA	CC	CC	CC	CC	CC	AA	AA	AA	AA	AA	CC	AA	NN	AA	CC	CC	CC	CC	CC	CC
S1_187979932	C/G	1	187979932	CC	CC	CC	CC	CC	CC	CC	CC	CC	CC	CC	CC	CC	GG	CC	CC	CC	CC	CC	CC	CC	CC	CC	CC	CC	CC	CC	CC	CC	CC	CC	CC	CC	CC	CC	CC	CC	CC	CC	CC	CC	CC	CC	NN	CC	CC
S1_187979974	C/T	1	187979974	CC	NN	CC	CC	CC	CC	CC	CC	CC	CC	CC	CC	CC	TT	CC	CC	CC	CC	CC	CC	CC	CC	CC	CC	CC	CC	CC	CC	CC	CC	CC	CC	CC	CC	CC	CC	CC	CC	CC	CC	CC	CC	CC	CC	CC	CC
S1_187979995	G/C	1	187979995	GG	GG	GG	GG	GG	GG	NN	GG	GG	GG	GG	GG	GG	GG	GG	GG	GG	NN	GG	GG	GG	GG	GG	NN	GG	GG	GG	NN	GG	GG	GG	GG	GG	GG	GG	GG	GG	NN	GG	GG	GG	GG	GG	GG	GG	GG
S1_187980041	G/T	1	187980041	GG	GG	GG	GG	GG	GG	NN	GG	GG	GG	GG	GG	GG	GG	GG	GG	GG	NN	GG	GG	GG	GG	GG	NN	GG	GG	GG	NN	GG	GG	GG	GG	GG	GG	GG	GG	GG	NN	NN	GG	GG	GG	GG	GG	GG	GG
S1_187980400	C/A	1	187980400	CC	NN	CC	CC	NN	CC	CC	NN	NN	CC	CC	CC	CC	CC	CC	CC	NN	CC	AA	CC	CC	CC	CC	CC	NN	CC	AA	CC	CC	CC	CC	CC	CC	CC	CC	NN	NN	CC	CC	CC	CC	CC	CC	NN	NN	AA
S1_187980411	T/C	1	187980411	TT	NN	TT	TT	NN	TT	TT	NN	NN	TT	TT	TT	TT	TT	TT	TT	TT	TT	TT	TT	TT	TT	TT	TT	NN	TT	TT	TT	TT	TT	TT	TT	TT	TT	TT	NN	NN	TT	TT	TT	TT	TT	TT	NN	NN	TT
S1_187980420	T/C	1	187980420	TT	NN	TT	TT	NN	TT	TT	NN	NN	TT	TT	TT	TT	TT	TT	TT	TT	TT	TT	TT	TT	TT	TT	TT	NN	TT	TT	TT	TT	TT	TT	TT	TT	TT	TT	NN	NN	TT	TT	TT	TT	TT	TT	NN	NN	TT
S1_187980427	C/G	1	187980427	GG	NN	CC	NN	NN	GG	GG	NN	NN	GG	GG	GG	GG	CC	CC	CC	NN	GG	CC	CC	GG	GG	NN	CC	NN	GG	CC	CC	CC	CC	CC	CC	GG	GG	CC	NN	NN	GG	CC	CC	CC	GG	GG	NN	NN	CC
S1_187980444	C/T	1	187980444	CC	NN	TT	CC	NN	CC	CC	NN	NN	CC	CC	CC	CC	CC	TT	TT	CC	CC	CC	CC	CC	CC	CC	TT	NN	CC	CC	CC	CC	CC	CC	CC	CC	CC	CC	NN	NN	CC	CC	CC	CC	CC	CC	NN	NN	CC
S1_187980465	A/C	1	187980465	AA	CC	AA	AA	AA	AA	AA	NN	AA	AA	AA	AA	AA	NN	AA	AA	NN	AA	CC	NN	CC	AA	AA	AA	CC	AA	CC	AA	AA	AA	AA	NN	AA	AA	CC	AA	AA	AA	NN	NN	AA	AA	AA	AA	AA	CC
S1_187980639	T/G	1	187980639	TT	TT	GG	TT	NN	TT	TT	TT	TT	TT	TT	TT	TT	TT	GG	GG	TT	TT	TT	TT	TT	TT	TT	GG	TT	TT	TT	TT	TT	TT	TT	TT	TT	TT	TT	TT	NN	TT	TT	TT	TT	TT	TT	GG	TT	TT
S1_187980686	G/A	1	187980686	GG	GG	GG	GG	GG	GG	GG	GG	GG	GG	GG	GG	GG	GG	GG	GG	GG	GG	GG	GG	GG	GG	GG	GG	GG	GG	GG	GG	GG	GG	GG	GG	GG	GG	GG	GG	NN	GG	GG	GG	GG	GG	GG	GG	GG	GG
S1_188014490	A/G	1	188014490	AA	AA	AA	NN	NN	NN	AA	GG	NN	AA	AA	AA	AA	AA	AA	AA	AA	NN	AA	GG	AA	AA	NN	AA	AA	AA	NN	NN	NN	NN	NN	AA	AA	AA	AA	NN	GG	AA	AA	AA	NN	AA	AA	NN	NN	NN
S1_188014497	A/G	1	188014497	AA	AA	AA	NN	NN	NN	AA	AA	AA	AA	GG	AA	AA	GG	AA	AA	NN	NN	AA	AA	AA	AA	NN	AA	AA	AA	NN	NN	NN	NN	NN	GG	AA	AA	AA	NN	AA	AA	NN	AA	NN	AA	AA	NN	NN	AA
S1_188014502	G/A	1	188014502	GG	GG	GG	NN	NN	NN	GG	GG	GG	GG	GG	GG	GG	GG	GG	GG	GG	NN	GG	GG	GG	GG	NN	GG	GG	GG	NN	NN	NN	NN	NN	GG	GG	GG	GG	NN	GG	GG	GG	GG	NN	GG	GG	NN	NN	GG
S1_188014534	C/T	1	188014534	CC	CC	CC	NN	NN	NN	CC	TT	NN	TT	TT	CC	CC	TT	CC	CC	NN	NN	CC	TT	CC	NN	NN	CC	CC	CC	NN	NN	NN	NN	NN	CC	TT	CC	CC	NN	CC	CC	NN	CC	NN	CC	CC	NN	NN	CC
S1_188014625	G/A	1	188014625	GG	GG	GG	GG	GG	NN	GG	GG	GG	NN	GG	GG	GG	GG	GG	GG	GG	GG	GG	NN	GG	GG	GG	GG	GG	GG	GG	GG	GG	GG	GG	GG	GG	GG	GG	NN	GG	GG	GG	GG	GG	GG	GG	GG	GG	NN
S1_188014628	G/A	1	188014628	GG	GG	GG	NN	GG	NN	GG	NN	GG	NN	AA	GG	GG	AA	GG	GG	NN	GG	GG	NN	GG	NN	NN	GG	GG	GG	GG	NN	GG	NN	GG	GG	GG	GG	GG	NN	GG	GG	NN	NN	NN	GG	GG	GG	GG	NN
S1_188014659	G/A	1	188014659	GG	AA	GG	NN	GG	NN	GG	NN	NN	NN	AA	GG	GG	AA	GG	GG	NN	GG	NN	NN	GG	NN	NN	GG	GG	GG	GG	AA	GG	GG	GG	GG	GG	GG	GG	NN	GG	GG	NN	GG	GG	GG	GG	AA	GG	NN
S1_188014764	A/C	1	188014764	AA	NN	AA	NN	NN	NN	NN	NN	AA	CC	AA	AA	AA	NN	AA	AA	AA	AA	AA	CC	AA	NN	NN	AA	AA	AA	AA	NN	AA	AA	AA	NN	NN	CC	AA	NN	AA	AA	AA	AA	AA	CC	AA	AA	AA	CC
S1_188014766	A/T	1	188014766	AA	NN	AA	NN	NN	NN	NN	NN	AA	NN	AA	AA	AA	NN	AA	AA	AA	AA	AA	NN	AA	NN	NN	AA	AA	AA	AA	NN	AA	AA	AA	NN	AA	NN	AA	NN	AA	AA	AA	AA	AA	NN	AA	AA	AA	NN
S1_188014768	A/C	1	188014768	AA	NN	AA	NN	NN	NN	NN	NN	AA	CC	AA	AA	AA	NN	AA	AA	AA	AA	AA	CC	AA	NN	NN	AA	AA	AA	AA	NN	AA	AA	AA	NN	NN	CC	AA	NN	AA	AA	AA	AA	AA	CC	AA	AA	AA	CC
S1_188014769	G/A	1	188014769	GG	NN	GG	NN	NN	NN	NN	NN	GG	AA	GG	GG	GG	NN	GG	GG	GG	GG	GG	AA	GG	NN	NN	GG	GG	GG	GG	NN	GG	GG	GG	NN	NN	AA	GG	NN	GG	GG	GG	GG	GG	AA	GG	GG	GG	AA
S1_188014770	A/C	1	188014770	AA	NN	AA	NN	NN	NN	NN	NN	AA	CC	AA	AA	AA	NN	AA	AA	AA	AA	AA	AA	AA	NN	NN	AA	AA	AA	AA	NN	AA	AA	AA	NN	AA	AA	AA	NN	AA	AA	AA	AA	AA	CC	AA	AA	AA	CC
S1_188014772	G/C	1	188014772	GG	NN	GG	NN	NN	NN	NN	NN	GG	CC	GG	GG	GG	NN	GG	GG	GG	GG	GG	NN	GG	NN	NN	GG	GG	GG	GG	NN	GG	GG	GG	NN	GG	NN	GG	NN	GG	GG	GG	GG	GG	CC	GG	GG	GG	NN
S1_188015220	C/T	1	188015220	CC	CC	CC	CC	CC	CC	NN	CC	CC	CC	CC	CC	CC	CC	CC	CC	CC	NN	CC	CC	CC	CC	CC	CC	NN	CC	CC	CC	CC	CC	CC	CC	TT	CC	CC	CC	CC	CC	CC	CC	CC	CC	CC	CC	CC	CC
S1_188015245	G/A	1	188015245	GG	GG	GG	GG	GG	GG	NN	GG	GG	GG	GG	GG	GG	GG	GG	GG	GG	NN	GG	GG	GG	GG	GG	GG	NN	GG	GG	GG	GG	GG	GG	GG	GG	GG	GG	GG	GG	GG	GG	GG	GG	GG	GG	GG	GG	GG
S1_188015439	T/A	1	188015439	TT	AA	TT	AA	TT	AA	TT	NN	TT	AA	AA	TT	TT	NN	AA	AA	AA	TT	AA	AA	TT	NN	NN	AA	TT	TT	AA	AA	TT	TT	TT	TT	TT	TT	TT	AA	NN	TT	AA	TT	TT	TT	TT	NN	NN	AA
S1_188015443	A/T	1	188015443	AA	AA	AA	AA	AA	AA	AA	NN	TT	AA	AA	AA	AA	NN	AA	AA	AA	AA	AA	AA	AA	AA	AA	AA	AA	AA	AA	AA	AA	AA	AA	TT	TT	AA	AA	AA	NN	TT	AA	AA	AA	AA	NN	NN	NN	AA
S1_188015451	C/T	1	188015451	CC	CC	CC	CC	CC	CC	CC	CC	CC	CC	CC	CC	CC	NN	CC	CC	CC	CC	CC	CC	CC	CC	CC	CC	CC	CC	CC	CC	CC	CC	CC	CC	CC	CC	CC	CC	NN	CC	CC	CC	CC	CC	CC	NN	NN	CC
S1_188015456	T/C	1	188015456	TT	TT	TT	TT	TT	TT	TT	TT	TT	TT	TT	TT	TT	NN	TT	TT	TT	TT	TT	TT	TT	TT	TT	TT	TT	TT	TT	TT	TT	TT	TT	TT	TT	TT	CC	TT	NN	TT	TT	CC	TT	TT	TT	NN	NN	TT
S1_188015481	T/C	1	188015481	TT	TT	TT	TT	TT	TT	TT	NN	CC	TT	TT	TT	TT	NN	TT	TT	TT	TT	TT	TT	TT	TT	TT	TT	TT	TT	TT	TT	TT	TT	TT	CC	CC	TT	TT	TT	NN	CC	TT	TT	TT	TT	NN	NN	NN	TT
S1_188015721	G/A	1	188015721	GG	GG	GG	GG	GG	GG	NN	GG	GG	GG	GG	GG	GG	NN	GG	GG	GG	NN	GG	GG	GG	GG	GG	GG	NN	GG	GG	GG	GG	GG	GG	GG	GG	GG	NN	GG	NN	GG	GG	NN	GG	GG	GG	GG	GG	GG
S1_188015781	G/A	1	188015781	NN	GG	NN	GG	AA	GG	NN	GG	GG	GG	GG	NN	NN	NN	GG	GG	GG	NN	GG	GG	NN	GG	NN	GG	NN	NN	GG	AA	GG	GG	GG	GG	GG	GG	NN	GG	NN	GG	GG	NN	GG	GG	GG	GG	GG	AA
S1_188015788	C/A	1	188015788	NN	CC	NN	CC	AA	CC	NN	CC	CC	CC	CC	NN	NN	NN	CC	CC	CC	NN	CC	CC	NN	CC	NN	CC	NN	NN	CC	AA	CC	CC	CC	CC	CC	CC	NN	CC	NN	CC	CC	NN	CC	CC	CC	CC	CC	AA
S1_188015790	G/T	1	188015790	NN	GG	NN	GG	TT	GG	NN	GG	GG	GG	GG	NN	NN	NN	GG	GG	GG	NN	GG	GG	NN	GG	NN	GG	NN	NN	GG	TT	GG	GG	GG	GG	GG	GG	NN	GG	NN	GG	GG	NN	GG	GG	GG	GG	GG	TT
S1_188017912	G/T	1	188017912	GG	NN	GG	GG	GG	GG	GG	GG	GG	GG	GG	GG	GG	GG	GG	GG	GG	GG	GG	GG	GG	GG	GG	GG	GG	GG	GG	GG	GG	GG	GG	GG	GG	GG	GG	GG	GG	GG	GG	GG	GG	GG	GG	GG	GG	GG
S1_188017933	C/G	1	188017933	CC	GG	CC	GG	CC	GG	CC	NN	CC	NN	GG	GG	GG	CC	GG	GG	GG	GG	GG	CC	CC	NN	CC	GG	CC	CC	GG	CC	GG	GG	GG	CC	CC	CC	CC	GG	CC	CC	NN	CC	GG	CC	CC	GG	GG	GG
S1_188017949	G/T	1	188017949	GG	NN	GG	GG	GG	GG	GG	GG	TT	GG	GG	GG	GG	GG	GG	GG	GG	GG	GG	GG	GG	GG	GG	GG	GG	GG	GG	GG	GG	GG	GG	GG	GG	GG	GG	GG	GG	GG	GG	GG	GG	GG	GG	GG	GG	GG
S1_188018024	G/A	1	188018024	GG	AA	GG	AA	GG	AA	GG	NN	NN	AA	AA	AA	AA	GG	AA	AA	AA	AA	AA	GG	GG	NN	GG	AA	GG	GG	AA	GG	AA	AA	AA	GG	GG	GG	GG	AA	GG	GG	NN	GG	AA	GG	GG	AA	AA	AA
S1_188018031	G/C	1	188018031	GG	GG	GG	GG	CC	GG	CC	GG	NN	GG	GG	GG	GG	GG	GG	GG	GG	GG	GG	GG	GG	NN	NN	GG	GG	GG	GG	GG	GG	GG	GG	CC	CC	CC	GG	GG	CC	GG	NN	GG	GG	GG	CC	GG	GG	GG
S1_188018032	T/A	1	188018032	TT	TT	TT	TT	AA	TT	AA	TT	NN	TT	TT	TT	TT	TT	TT	TT	TT	TT	TT	TT	TT	NN	NN	TT	TT	TT	TT	TT	TT	TT	TT	AA	AA	AA	TT	TT	AA	TT	NN	TT	TT	TT	AA	TT	TT	TT
S1_188018036	G/C	1	188018036	GG	GG	GG	GG	GG	GG	GG	GG	NN	GG	GG	GG	GG	GG	GG	GG	GG	GG	GG	GG	GG	GG	GG	GG	GG	GG	GG	GG	GG	GG	GG	GG	GG	GG	GG	GG	GG	GG	GG	GG	GG	GG	GG	GG	GG	GG
S1_188018039	T/G	1	188018039	GG	TT	GG	TT	TT	TT	TT	TT	NN	TT	TT	NN	TT	TT	TT	TT	TT	TT	TT	GG	GG	TT	NN	TT	GG	GG	TT	GG	TT	TT	TT	TT	TT	TT	GG	TT	TT	GG	NN	GG	TT	GG	TT	TT	TT	TT
S1_188018809	G/A	1	188018809	NN	GG	NN	GG	NN	GG	NN	GG	NN	GG	GG	GG	GG	NN	GG	GG	GG	GG	GG	GG	NN	NN	NN	GG	NN	NN	GG	NN	GG	GG	GG	NN	NN	NN	GG	GG	NN	NN	GG	GG	GG	NN	NN	GG	GG	GG
S1_188026971	T/G	1	188026971	NN	TT	GG	GG	TT	TT	NN	NN	GG	TT	TT	TT	TT	GG	TT	TT	TT	TT	TT	TT	GG	NN	NN	TT	NN	TT	TT	NN	TT	TT	TT	GG	GG	NN	GG	TT	TT	NN	NN	GG	TT	TT	TT	TT	TT	TT
S1_188031152	T/C	1	188031152	NN	NN	CC	TT	NN	TT	NN	NN	NN	TT	TT	NN	NN	CC	TT	TT	TT	NN	TT	CC	NN	CC	CC	CC	NN	CC	TT	CC	TT	TT	TT	CC	TT	CC	NN	TT	CC	CC	NN	NN	TT	NN	TT	CC	CC	TT
S1_188031158	G/A	1	188031158	NN	NN	GG	GG	NN	GG	NN	GG	NN	GG	AA	NN	NN	GG	GG	GG	AA	NN	AA	GG	NN	GG	GG	GG	NN	GG	AA	GG	GG	GG	GG	GG	GG	GG	NN	GG	GG	GG	GG	NN	GG	NN	NN	GG	GG	GG
S1_188031726	G/A	1	188031726	GG	GG	GG	GG	GG	GG	GG	GG	GG	GG	GG	GG	GG	GG	GG	GG	GG	GG	GG	GG	GG	GG	GG	GG	GG	GG	GG	GG	GG	GG	GG	GG	GG	GG	GG	GG	GG	GG	GG	GG	GG	GG	GG	GG	GG	AA
S1_188031950	C/A	1	188031950	CC	CC	CC	CC	CC	CC	CC	CC	CC	CC	AA	CC	CC	NN	AA	AA	AA	CC	AA	AA	CC	CC	NN	CC	CC	CC	AA	AA	AA	AA	NN	CC	CC	CC	NN	CC	CC	CC	NN	NN	AA	CC	NN	CC	CC	NN
S1_188032196	C/T	1	188032196	CC	CC	CC	CC	NN	NN	CC	NN	CC	TT	CC	TT	TT	CC	CC	CC	CC	TT	CC	CC	CC	TT	CC	TT	CC	CC	CC	CC	CC	CC	CC	TT	CC	CC	CC	CC	CC	CC	CC	CC	CC	CC	NN	TT	CC	CC
S1_188032197	A/C	1	188032197	AA	AA	CC	AA	NN	NN	AA	NN	AA	AA	AA	AA	AA	CC	AA	AA	AA	AA	AA	AA	CC	AA	AA	AA	CC	CC	AA	AA	CC	CC	CC	AA	CC	CC	CC	CC	CC	CC	NN	CC	CC	AA	AA	AA	AA	AA
S1_188032255	G/A	1	188032255	GG	GG	GG	GG	GG	AA	GG	NN	GG	AA	GG	AA	AA	GG	GG	GG	GG	AA	GG	GG	GG	AA	GG	AA	GG	GG	GG	GG	GG	GG	GG	AA	GG	GG	GG	GG	GG	GG	GG	GG	GG	GG	NN	AA	GG	GG
S1_188032641	G/A	1	188032641	GG	AA	GG	GG	NN	AA	GG	AA	GG	GG	GG	GG	GG	AA	GG	GG	GG	GG	AA	GG	AA	GG	NN	GG	AA	AA	AA	GG	AA	AA	AA	GG	GG	AA	GG	AA	GG	AA	GG	GG	AA	AA	NN	AA	GG	GG
S1_188032684	T/A	1	188032684	AA	TT	TT	AA	TT	TT	AA	TT	AA	AA	TT	AA	AA	TT	AA	AA	TT	AA	TT	AA	TT	AA	NN	AA	TT	TT	TT	AA	TT	TT	TT	TT	TT	TT	AA	TT	TT	TT	AA	AA	TT	TT	TT	TT	TT	TT
S1_188032786	G/C	1	188032786	GG	NN	GG	GG	GG	NN	GG	NN	GG	GG	GG	GG	GG	GG	GG	GG	GG	GG	GG	GG	GG	GG	GG	GG	GG	GG	NN	GG	GG	GG	GG	GG	GG	GG	GG	GG	NN	NN	GG	GG	GG	GG	GG	GG	GG	GG
S1_188033593	T/A	1	188033593	TT	TT	TT	TT	TT	TT	TT	TT	TT	TT	TT	TT	TT	TT	TT	TT	TT	TT	TT	TT	TT	TT	TT	TT	NN	TT	TT	TT	TT	TT	TT	TT	TT	TT	TT	NN	TT	TT	TT	TT	TT	NN	TT	TT	NN	TT
S1_188033596	A/T	1	188033596	AA	AA	AA	AA	AA	AA	AA	AA	AA	AA	AA	AA	AA	AA	AA	AA	AA	AA	AA	AA	AA	AA	AA	AA	NN	AA	AA	AA	AA	AA	AA	AA	AA	AA	AA	NN	AA	AA	AA	AA	AA	NN	AA	AA	NN	AA
S1_188033597	C/G	1	188033597	CC	CC	CC	CC	CC	CC	CC	CC	CC	CC	CC	CC	CC	CC	CC	CC	CC	CC	CC	CC	CC	CC	CC	CC	NN	CC	CC	CC	CC	CC	CC	CC	CC	CC	CC	NN	CC	CC	CC	CC	CC	NN	CC	CC	NN	CC
S1_188033599	A/C	1	188033599	AA	AA	AA	AA	AA	AA	AA	AA	AA	AA	AA	AA	AA	AA	AA	AA	AA	AA	AA	AA	AA	AA	AA	AA	NN	AA	AA	AA	AA	AA	AA	AA	AA	AA	AA	NN	AA	AA	AA	AA	AA	NN	AA	AA	NN	AA
S1_188033600	G/T	1	188033600	GG	GG	GG	GG	GG	GG	GG	GG	GG	GG	GG	GG	GG	GG	GG	GG	GG	GG	GG	GG	GG	GG	GG	GG	NN	GG	GG	GG	GG	GG	GG	GG	GG	GG	GG	NN	GG	GG	GG	GG	GG	NN	GG	GG	NN	GG
S1_188033602	T/C	1	188033602	TT	TT	TT	TT	TT	TT	TT	TT	TT	TT	TT	TT	TT	TT	TT	TT	TT	TT	TT	TT	TT	TT	TT	TT	NN	TT	TT	TT	TT	TT	TT	TT	TT	TT	TT	NN	TT	TT	TT	TT	TT	NN	TT	TT	NN	TT
S1_188033603	G/A	1	188033603	GG	GG	GG	GG	GG	GG	GG	GG	GG	GG	GG	GG	GG	GG	GG	GG	GG	GG	GG	GG	GG	GG	GG	GG	NN	GG	GG	GG	GG	GG	GG	GG	GG	GG	GG	NN	GG	GG	GG	GG	GG	NN	GG	GG	NN	GG
S1_188034010	C/T	1	188034010	TT	CC	TT	TT	NN	CC	CC	NN	TT	TT	CC	NN	NN	CC	CC	CC	CC	NN	CC	TT	TT	TT	NN	NN	NN	CC	NN	TT	CC	CC	CC	CC	TT	CC	CC	CC	NN	CC	CC	CC	CC	TT	CC	CC	NN	CC
S1_188034062	C/T	1	188034062	CC	CC	CC	CC	CC	CC	CC	NN	CC	CC	CC	NN	NN	CC	CC	CC	CC	NN	CC	CC	CC	CC	NN	NN	NN	CC	NN	CC	CC	CC	CC	CC	CC	CC	CC	CC	NN	CC	CC	CC	CC	CC	CC	CC	NN	CC
S1_188034213	G/C	1	188034213	GG	NN	NN	GG	NN	NN	NN	GG	GG	CC	GG	CC	CC	NN	GG	GG	NN	CC	NN	GG	GG	CC	GG	CC	GG	GG	NN	GG	GG	NN	GG	NN	GG	NN	GG	NN	GG	NN	NN	GG	NN	GG	NN	NN	NN	GG
S1_188034215	C/T	1	188034215	CC	NN	NN	CC	CC	NN	NN	CC	CC	CC	CC	TT	TT	NN	CC	CC	NN	TT	NN	CC	CC	CC	CC	CC	CC	CC	NN	CC	CC	NN	CC	NN	CC	NN	CC	NN	CC	NN	NN	CC	NN	CC	NN	NN	NN	CC
S1_188034216	G/A	1	188034216	GG	NN	NN	GG	NN	NN	NN	AA	GG	GG	AA	GG	GG	NN	AA	AA	NN	GG	NN	GG	GG	GG	GG	GG	GG	AA	NN	GG	GG	NN	GG	NN	GG	NN	AA	NN	GG	NN	NN	AA	NN	GG	NN	NN	NN	AA
S1_188034223	A/C/G	1	188034223	AA	AA	CC	AA	AA	AA	AA	AA	AA	GG	AA	AA	AA	AA	AA	AA	AA	AA	AA	AA	AA	GG	AA	NN	AA	AA	AA	AA	AA	AA	AA	AA	AA	AA	AA	AA	AA	AA	AA	AA	AA	AA	AA	NN	AA	AA
S1_188034248	C/T	1	188034248	CC	CC	CC	CC	CC	CC	CC	CC	CC	CC	CC	CC	CC	CC	CC	CC	CC	CC	CC	CC	TT	CC	CC	CC	TT	CC	CC	CC	CC	CC	CC	CC	CC	CC	CC	CC	CC	CC	CC	CC	CC	CC	CC	CC	CC	CC
S1_188034444	G/T	1	188034444	NN	NN	TT	NN	NN	NN	NN	NN	NN	NN	GG	NN	NN	GG	GG	GG	GG	NN	GG	GG	TT	TT	NN	NN	TT	NN	GG	NN	GG	GG	GG	TT	TT	GG	GG	NN	NN	NN	NN	GG	GG	NN	TT	NN	NN	GG
S1_188052813	T/C	1	188052813	CC	CC	CC	CC	NN	CC	TT	NN	CC	TT	TT	CC	CC	TT	TT	TT	TT	CC	CC	CC	TT	TT	NN	TT	TT	TT	CC	CC	TT	TT	TT	CC	TT	TT	TT	NN	NN	NN	TT	TT	TT	CC	TT	NN	TT	TT
S1_188052836	G/T	1	188052836	GG	GG	GG	GG	GG	GG	GG	NN	GG	GG	GG	GG	GG	GG	GG	GG	GG	GG	GG	GG	GG	GG	NN	GG	GG	GG	GG	GG	GG	GG	GG	GG	GG	GG	GG	NN	NN	NN	GG	GG	GG	GG	GG	NN	GG	GG
S1_188052844	T/C	1	188052844	TT	TT	TT	TT	TT	TT	TT	NN	TT	TT	TT	TT	TT	TT	CC	CC	TT	TT	TT	TT	TT	TT	TT	TT	TT	TT	TT	TT	TT	TT	TT	TT	CC	TT	CC	NN	NN	NN	CC	CC	TT	TT	TT	NN	TT	TT
S1_188052847	T/C	1	188052847	TT	TT	NN	TT	TT	TT	TT	NN	TT	TT	TT	TT	TT	TT	TT	TT	TT	TT	TT	TT	CC	TT	TT	TT	CC	CC	TT	TT	TT	TT	TT	TT	TT	TT	TT	NN	NN	NN	TT	TT	TT	TT	CC	NN	TT	TT
S1_188052850	A/T	1	188052850	TT	AA	AA	TT	NN	TT	AA	NN	TT	AA	AA	TT	TT	AA	AA	AA	AA	TT	TT	TT	TT	AA	NN	AA	TT	TT	TT	TT	AA	AA	AA	TT	AA	AA	AA	NN	NN	NN	AA	AA	AA	TT	TT	NN	AA	AA
S1_188052854	G/A	1	188052854	GG	AA	AA	GG	GG	GG	GG	NN	GG	GG	GG	GG	GG	GG	GG	GG	GG	GG	GG	GG	GG	GG	GG	GG	GG	GG	GG	GG	GG	GG	GG	GG	GG	GG	GG	NN	NN	NN	GG	GG	GG	GG	GG	NN	GG	GG
S1_188052917	C/T	1	188052917	CC	CC	CC	CC	CC	CC	CC	NN	CC	CC	CC	CC	CC	NN	TT	TT	CC	CC	CC	CC	TT	CC	CC	CC	NN	TT	CC	CC	CC	CC	CC	CC	TT	CC	TT	CC	NN	CC	TT	TT	CC	CC	TT	CC	NN	CC
S1_188052918	C/G	1	188052918	CC	CC	CC	CC	CC	CC	CC	NN	CC	CC	CC	CC	CC	NN	GG	GG	CC	CC	CC	CC	GG	CC	CC	CC	NN	GG	CC	CC	CC	CC	CC	CC	GG	CC	GG	CC	NN	CC	GG	GG	CC	CC	GG	CC	NN	CC
S1_188052920	G/T	1	188052920	GG	GG	GG	GG	GG	GG	GG	NN	GG	GG	GG	GG	GG	NN	TT	TT	GG	GG	GG	GG	TT	GG	GG	GG	NN	TT	GG	GG	GG	GG	GG	GG	TT	GG	TT	GG	NN	GG	TT	TT	GG	GG	TT	GG	NN	GG
S1_188052921	T/G	1	188052921	TT	TT	TT	TT	TT	TT	TT	NN	TT	TT	TT	TT	TT	NN	GG	GG	TT	TT	TT	TT	GG	TT	TT	TT	NN	GG	TT	TT	TT	TT	TT	TT	GG	TT	GG	TT	NN	TT	GG	GG	TT	TT	GG	TT	NN	TT
S1_188055111	C/A	1	188055111	CC	AA	NN	CC	CC	CC	CC	NN	CC	CC	CC	CC	CC	CC	CC	CC	CC	CC	CC	CC	CC	CC	NN	CC	CC	CC	CC	CC	CC	CC	CC	CC	CC	CC	CC	CC	NN	CC	NN	CC	NN	CC	CC	CC	CC	CC
S1_188055124	C/T	1	188055124	CC	CC	NN	CC	NN	CC	CC	NN	CC	CC	CC	CC	CC	CC	CC	CC	CC	CC	CC	CC	CC	CC	CC	CC	CC	CC	CC	CC	CC	CC	CC	CC	CC	CC	CC	NN	NN	NN	CC	CC	CC	CC	CC	CC	CC	CC
S1_188055125	G/T	1	188055125	GG	GG	NN	GG	NN	GG	GG	NN	GG	GG	GG	GG	GG	GG	GG	GG	GG	GG	GG	GG	GG	GG	GG	GG	GG	TT	GG	GG	GG	GG	GG	GG	GG	GG	GG	NN	NN	NN	GG	NN	GG	GG	GG	GG	GG	GG
S1_188055146	G/A	1	188055146	AA	GG	NN	AA	NN	GG	GG	NN	AA	GG	GG	AA	AA	GG	GG	GG	GG	AA	AA	AA	GG	GG	NN	GG	GG	GG	AA	AA	GG	GG	GG	GG	AA	GG	GG	NN	NN	NN	GG	GG	GG	AA	GG	GG	GG	GG
S1_188055150	T/C	1	188055150	TT	TT	NN	TT	NN	TT	TT	NN	TT	TT	TT	TT	TT	TT	TT	TT	TT	TT	TT	TT	TT	TT	TT	TT	TT	TT	TT	TT	TT	TT	TT	TT	TT	TT	TT	NN	NN	NN	TT	TT	TT	TT	TT	TT	TT	TT
S1_188055151	T/A	1	188055151	AA	TT	NN	AA	NN	TT	TT	NN	AA	TT	TT	AA	AA	TT	TT	TT	TT	AA	AA	AA	TT	TT	NN	TT	TT	TT	AA	AA	TT	TT	TT	TT	AA	TT	TT	NN	NN	NN	TT	TT	TT	AA	TT	TT	TT	TT
S1_188055330	T/G	1	188055330	GG	TT	GG	GG	GG	TT	TT	NN	GG	TT	TT	GG	GG	TT	TT	TT	TT	GG	GG	GG	GG	TT	GG	NN	GG	TT	GG	GG	TT	NN	TT	GG	GG	TT	GG	TT	GG	TT	GG	GG	TT	GG	TT	TT	TT	TT
S1_188055333	G/C	1	188055333	CC	GG	CC	CC	CC	GG	GG	NN	CC	GG	GG	CC	CC	GG	GG	GG	GG	CC	CC	CC	CC	GG	CC	GG	CC	GG	CC	CC	GG	GG	GG	CC	CC	GG	CC	GG	CC	GG	CC	CC	GG	CC	GG	GG	GG	GG
S1_188055334	G/C	1	188055334	CC	GG	CC	CC	CC	GG	GG	NN	CC	GG	GG	CC	CC	GG	GG	GG	GG	CC	CC	CC	CC	GG	CC	GG	CC	GG	CC	CC	GG	GG	GG	CC	CC	GG	CC	GG	CC	GG	CC	CC	GG	CC	CC	GG	GG	GG
S1_188055336	G/A	1	188055336	AA	GG	AA	AA	AA	GG	GG	NN	AA	GG	GG	AA	AA	GG	GG	GG	GG	AA	AA	AA	AA	GG	AA	GG	AA	GG	AA	AA	GG	GG	GG	AA	AA	GG	AA	GG	AA	GG	AA	AA	GG	AA	GG	GG	GG	GG
S1_188055344	C/A	1	188055344	CC	CC	CC	CC	CC	CC	CC	CC	CC	CC	CC	CC	CC	CC	CC	CC	CC	CC	CC	CC	NN	CC	CC	CC	AA	CC	CC	CC	CC	CC	CC	AA	CC	CC	NN	CC	AA	CC	AA	AA	CC	CC	CC	CC	CC	CC
S1_188055368	A/G	1	188055368	AA	AA	AA	AA	AA	AA	AA	AA	AA	AA	AA	AA	AA	AA	AA	AA	AA	AA	AA	AA	AA	AA	AA	AA	AA	AA	AA	AA	AA	AA	AA	AA	AA	AA	AA	AA	GG	AA	AA	AA	AA	AA	AA	AA	AA	AA
S1_188055386	G/A	1	188055386	GG	GG	GG	GG	GG	GG	GG	GG	GG	GG	GG	GG	GG	GG	GG	GG	GG	GG	GG	GG	AA	GG	GG	GG	AA	GG	GG	GG	GG	GG	GG	AA	GG	GG	AA	GG	GG	GG	AA	AA	GG	GG	GG	GG	GG	GG
S1_188062815	G/A	1	188062815	GG	GG	GG	AA	NN	GG	GG	GG	GG	GG	GG	GG	GG	GG	GG	GG	GG	GG	GG	GG	GG	GG	NN	GG	NN	GG	GG	AA	GG	GG	GG	NN	NN	GG	NN	NN	GG	GG	GG	GG	GG	GG	GG	NN	NN	GG
S1_188063690	C/T	1	188063690	CC	CC	TT	CC	CC	CC	CC	NN	CC	CC	CC	CC	CC	CC	CC	CC	CC	CC	CC	CC	CC	CC	CC	CC	NN	NN	CC	CC	CC	CC	CC	NN	CC	CC	CC	CC	CC	CC	CC	CC	CC	CC	CC	CC	CC	CC
S1_188063692	G/C	1	188063692	GG	GG	CC	GG	GG	GG	GG	NN	GG	GG	GG	GG	GG	GG	GG	GG	GG	GG	GG	GG	GG	GG	GG	GG	NN	NN	GG	GG	GG	GG	GG	NN	GG	GG	GG	GG	GG	GG	GG	GG	GG	GG	GG	GG	GG	GG
S1_188063758	G/T	1	188063758	TT	GG	TT	TT	TT	GG	GG	NN	NN	GG	GG	TT	TT	GG	GG	GG	GG	TT	TT	TT	GG	GG	TT	GG	GG	GG	TT	TT	GG	GG	GG	GG	TT	GG	TT	GG	GG	GG	TT	TT	GG	TT	GG	GG	GG	GG
S1_188063767	C/T	1	188063767	CC	CC	CC	CC	CC	CC	CC	CC	CC	CC	CC	CC	CC	CC	CC	CC	CC	CC	CC	CC	CC	CC	CC	CC	CC	CC	CC	CC	CC	CC	CC	CC	CC	CC	CC	CC	CC	CC	CC	CC	CC	CC	CC	CC	CC	CC
S1_188063921	G/A	1	188063921	GG	GG	AA	GG	GG	AA	NN	NN	GG	AA	GG	GG	GG	GG	GG	GG	GG	GG	GG	GG	GG	AA	GG	AA	GG	GG	GG	GG	GG	GG	GG	GG	GG	AA	GG	AA	GG	GG	GG	GG	GG	GG	GG	GG	AA	GG
S1_188064011	G/A	1	188064011	AA	GG	GG	AA	NN	GG	GG	GG	AA	GG	GG	GG	GG	GG	GG	GG	GG	GG	GG	AA	GG	GG	AA	GG	GG	GG	GG	AA	GG	GG	GG	GG	GG	GG	GG	GG	GG	NN	GG	GG	GG	AA	GG	GG	GG	GG
S1_188064597	C/T	1	188064597	CC	CC	NN	CC	CC	CC	CC	CC	CC	CC	CC	CC	CC	CC	CC	CC	CC	CC	CC	CC	CC	CC	CC	CC	CC	CC	CC	CC	CC	CC	CC	CC	CC	CC	CC	CC	TT	CC	CC	CC	CC	CC	CC	NN	CC	CC
S1_188064629	T/C	1	188064629	TT	TT	NN	TT	TT	TT	TT	CC	TT	TT	TT	TT	TT	TT	TT	TT	TT	TT	TT	TT	CC	TT	TT	TT	CC	CC	TT	TT	TT	TT	TT	CC	CC	TT	TT	TT	TT	TT	TT	TT	TT	TT	CC	NN	TT	TT
S1_188064698	T/C	1	188064698	TT	NN	CC	TT	TT	TT	TT	NN	TT	TT	TT	TT	TT	TT	TT	TT	TT	TT	TT	TT	TT	TT	TT	TT	TT	TT	TT	TT	TT	TT	TT	TT	TT	TT	TT	TT	TT	TT	TT	TT	TT	TT	TT	TT	TT	TT
S1_188064737	G/T	1	188064737	GG	GG	TT	GG	TT	GG	GG	NN	GG	GG	GG	TT	TT	GG	GG	GG	GG	GG	GG	GG	TT	GG	GG	GG	TT	TT	GG	GG	GG	GG	GG	GG	GG	GG	GG	GG	GG	GG	GG	GG	GG	GG	TT	GG	GG	GG
S1_188065174	G/C	1	188065174	GG	GG	CC	GG	GG	GG	GG	NN	GG	GG	GG	GG	GG	GG	GG	GG	GG	GG	GG	GG	GG	GG	GG	GG	GG	GG	GG	GG	GG	GG	GG	GG	GG	GG	GG	GG	GG	NN	GG	GG	GG	GG	GG	GG	GG	GG
S1_188065238	C/T	1	188065238	CC	CC	CC	CC	CC	CC	CC	CC	CC	CC	CC	CC	CC	CC	CC	CC	CC	CC	CC	CC	CC	CC	CC	CC	CC	CC	CC	CC	CC	CC	CC	TT	CC	CC	CC	CC	CC	NN	CC	CC	CC	CC	CC	NN	CC	CC
S1_188065270	G/A	1	188065270	GG	GG	AA	GG	GG	GG	GG	NN	GG	GG	GG	GG	GG	GG	GG	GG	GG	GG	GG	GG	GG	GG	GG	GG	GG	GG	GG	GG	GG	GG	GG	GG	GG	GG	GG	GG	GG	NN	GG	GG	GG	GG	GG	NN	GG	GG
S1_188065285	G/A	1	188065285	GG	GG	AA	GG	GG	GG	GG	NN	GG	GG	GG	GG	GG	GG	GG	GG	GG	GG	AA	GG	GG	GG	GG	GG	GG	GG	AA	GG	GG	GG	GG	GG	GG	GG	GG	GG	GG	NN	GG	GG	NN	GG	GG	NN	GG	GG
S1_188065358	A/C	1	188065358	NN	AA	CC	AA	AA	NN	NN	NN	NN	NN	AA	AA	AA	AA	AA	AA	AA	AA	AA	AA	AA	AA	NN	NN	AA	AA	AA	NN	AA	AA	AA	AA	AA	NN	NN	NN	NN	NN	NN	NN	AA	NN	AA	NN	NN	AA
S1_188065359	G/A	1	188065359	NN	GG	AA	GG	GG	NN	NN	NN	NN	NN	GG	GG	GG	GG	GG	GG	GG	GG	GG	GG	GG	GG	NN	NN	GG	GG	GG	NN	GG	GG	GG	GG	GG	NN	NN	NN	NN	NN	NN	NN	GG	NN	GG	NN	NN	GG
S1_188065360	C/T	1	188065360	NN	CC	TT	CC	CC	NN	NN	NN	NN	NN	CC	CC	CC	CC	CC	CC	CC	CC	CC	CC	CC	CC	NN	NN	CC	CC	CC	NN	CC	CC	CC	CC	CC	NN	NN	NN	NN	NN	NN	NN	CC	NN	CC	NN	NN	CC
S1_188065361	T/A	1	188065361	NN	TT	AA	TT	TT	NN	NN	NN	NN	NN	TT	TT	TT	TT	TT	TT	TT	TT	TT	TT	TT	TT	NN	NN	TT	TT	TT	NN	TT	TT	TT	TT	TT	NN	NN	NN	NN	NN	NN	NN	TT	NN	TT	NN	NN	TT
S1_188065362	G/C	1	188065362	NN	GG	CC	GG	GG	NN	NN	NN	NN	NN	GG	GG	GG	GG	GG	GG	GG	GG	GG	GG	GG	GG	NN	NN	GG	GG	GG	NN	GG	GG	GG	GG	GG	NN	NN	NN	NN	NN	NN	NN	GG	NN	GG	NN	NN	GG
S1_188065363	G/A	1	188065363	NN	AA	NN	AA	GG	NN	NN	NN	NN	NN	GG	GG	GG	AA	GG	GG	GG	GG	GG	AA	AA	AA	NN	NN	AA	AA	GG	NN	AA	AA	AA	GG	GG	NN	NN	NN	NN	NN	NN	NN	AA	NN	GG	NN	NN	AA
S1_188065365	A/G	1	188065365	NN	AA	GG	AA	AA	NN	NN	NN	NN	NN	AA	AA	AA	AA	AA	AA	AA	AA	AA	AA	AA	AA	NN	NN	AA	AA	AA	NN	AA	AA	AA	AA	AA	NN	NN	NN	NN	NN	NN	NN	AA	NN	AA	NN	NN	AA
S1_188065366	T/G	1	188065366	NN	TT	GG	TT	TT	NN	NN	NN	NN	NN	TT	TT	TT	TT	TT	TT	TT	TT	TT	TT	TT	TT	NN	NN	TT	TT	TT	NN	TT	TT	TT	TT	TT	NN	NN	NN	NN	NN	NN	NN	TT	NN	TT	NN	NN	TT
S1_188065367	C/A	1	188065367	NN	CC	AA	CC	CC	NN	NN	NN	NN	NN	CC	CC	CC	CC	CC	CC	CC	CC	CC	CC	CC	CC	NN	NN	CC	CC	CC	NN	CC	CC	CC	CC	CC	NN	NN	NN	NN	NN	NN	NN	CC	NN	CC	NN	NN	CC
S1_188065403	A/C	1	188065403	NN	AA	AA	AA	AA	NN	NN	NN	NN	NN	CC	AA	AA	AA	CC	CC	CC	CC	AA	AA	AA	AA	NN	NN	AA	AA	AA	NN	AA	AA	AA	AA	AA	NN	NN	NN	NN	NN	NN	NN	AA	NN	AA	NN	NN	AA
S1_188065407	C/T	1	188065407	NN	CC	CC	CC	CC	NN	NN	CC	NN	NN	CC	CC	CC	CC	CC	CC	CC	CC	CC	CC	CC	CC	NN	NN	CC	CC	CC	NN	CC	CC	CC	CC	CC	NN	NN	NN	NN	NN	NN	NN	CC	NN	CC	NN	NN	CC
S1_188065441	G/C	1	188065441	GG	CC	CC	GG	GG	GG	GG	NN	GG	GG	CC	NN	NN	CC	CC	CC	CC	CC	GG	GG	CC	CC	GG	GG	CC	CC	GG	GG	NN	NN	CC	CC	NN	GG	GG	GG	GG	NN	GG	GG	NN	GG	NN	GG	GG	CC
S1_188065469	G/A	1	188065469	GG	AA	GG	GG	GG	GG	GG	NN	GG	GG	AA	GG	GG	AA	AA	AA	AA	AA	GG	GG	AA	AA	GG	GG	AA	AA	GG	GG	GG	GG	GG	GG	GG	GG	GG	GG	GG	AA	GG	GG	GG	GG	GG	GG	GG	AA
S1_188066341	G/T	1	188066341	GG	GG	GG	GG	NN	NN	TT	NN	GG	GG	TT	TT	TT	GG	TT	TT	TT	TT	GG	GG	TT	GG	NN	GG	TT	GG	NN	GG	TT	TT	TT	GG	GG	GG	GG	GG	TT	TT	GG	GG	TT	GG	TT	TT	GG	GG
S1_188066343	C/A	1	188066343	AA	AA	CC	AA	CC	NN	CC	CC	AA	AA	CC	CC	CC	AA	CC	CC	CC	CC	AA	AA	CC	AA	NN	AA	CC	AA	NN	AA	CC	CC	CC	AA	AA	AA	CC	AA	CC	CC	CC	CC	CC	AA	CC	CC	AA	AA
S1_188066346	C/A	1	188066346	AA	AA	CC	AA	CC	NN	CC	CC	AA	AA	CC	CC	CC	AA	CC	CC	CC	CC	CC	AA	CC	AA	NN	AA	CC	AA	NN	AA	CC	CC	CC	AA	AA	AA	CC	AA	CC	CC	CC	CC	CC	AA	CC	CC	AA	AA
S1_188066393	G/T	1	188066393	GG	GG	TT	GG	NN	GG	GG	NN	GG	GG	GG	GG	GG	GG	GG	GG	GG	GG	GG	GG	GG	GG	GG	GG	GG	GG	GG	GG	GG	GG	GG	GG	GG	GG	TT	GG	GG	GG	NN	TT	GG	GG	GG	GG	GG	GG
S1_188066474	C/A	1	188066474	CC	CC	CC	CC	CC	CC	CC	CC	CC	CC	CC	CC	CC	CC	CC	CC	CC	CC	CC	CC	CC	CC	CC	NN	CC	CC	NN	CC	CC	CC	CC	CC	CC	CC	CC	CC	NN	CC	CC	CC	CC	CC	CC	NN	NN	CC
S1_188067283	T/C	1	188067283	TT	NN	TT	NN	TT	TT	TT	TT	NN	NN	NN	TT	TT	NN	NN	NN	NN	NN	TT	NN	TT	TT	TT	NN	TT	NN	TT	NN	TT	TT	TT	TT	TT	TT	TT	NN	TT	TT	TT	TT	TT	NN	TT	TT	TT	NN
S1_188067476	T/A	1	188067476	TT	TT	TT	TT	TT	TT	TT	NN	AA	AA	AA	TT	TT	TT	AA	AA	AA	AA	TT	AA	TT	TT	TT	AA	TT	AA	TT	TT	TT	TT	TT	TT	AA	TT	TT	TT	TT	TT	TT	TT	TT	AA	TT	TT	TT	AA
S1_188067500	C/G	1	188067500	CC	CC	CC	CC	CC	CC	CC	CC	CC	CC	CC	CC	CC	GG	CC	CC	CC	CC	CC	CC	CC	CC	CC	CC	CC	CC	CC	CC	CC	CC	CC	CC	CC	CC	CC	CC	GG	CC	CC	CC	CC	CC	CC	CC	CC	CC
S1_188067508	G/A	1	188067508	GG	GG	GG	GG	GG	GG	GG	GG	GG	GG	GG	GG	GG	AA	GG	GG	GG	GG	GG	GG	GG	GG	GG	GG	GG	GG	GG	GG	GG	GG	GG	GG	GG	GG	GG	GG	AA	GG	GG	GG	GG	GG	GG	GG	GG	GG
S1_188072240	G/T	1	188072240	GG	GG	GG	GG	GG	GG	GG	GG	TT	GG	GG	TT	TT	GG	GG	GG	GG	GG	GG	TT	GG	GG	GG	GG	GG	GG	GG	GG	GG	GG	GG	GG	GG	GG	GG	GG	GG	GG	GG	GG	GG	GG	GG	GG	GG	GG
S1_188072268	G/C	1	188072268	GG	GG	GG	GG	GG	GG	GG	NN	GG	GG	CC	GG	GG	GG	CC	CC	CC	NN	GG	GG	CC	GG	NN	GG	CC	GG	GG	GG	GG	GG	GG	GG	GG	GG	NN	GG	GG	GG	NN	GG	GG	GG	GG	CC	GG	GG
S1_188073048	G/T	1	188073048	GG	GG	GG	GG	GG	GG	GG	TT	NN	GG	TT	GG	GG	GG	TT	TT	TT	TT	GG	GG	TT	GG	NN	NN	TT	GG	GG	GG	GG	GG	GG	GG	GG	GG	NN	GG	GG	GG	NN	GG	GG	GG	GG	TT	GG	GG
S1_188073049	C/A	1	188073049	CC	CC	CC	CC	CC	CC	CC	AA	CC	CC	AA	CC	CC	CC	AA	AA	AA	AA	CC	CC	AA	CC	NN	NN	AA	CC	CC	CC	CC	CC	CC	CC	CC	CC	NN	CC	CC	CC	NN	CC	CC	CC	CC	AA	CC	CC
S1_188073297	G/T	1	188073297	GG	NN	GG	GG	GG	GG	NN	NN	NN	GG	TT	TT	TT	GG	TT	TT	TT	TT	GG	TT	TT	GG	NN	GG	TT	GG	GG	NN	GG	GG	GG	GG	GG	GG	NN	GG	NN	GG	NN	GG	GG	GG	GG	TT	GG	GG
S1_188073337	G/T	1	188073337	GG	NN	GG	GG	GG	GG	NN	NN	NN	GG	TT	TT	TT	GG	TT	TT	TT	TT	GG	TT	TT	GG	NN	GG	TT	GG	GG	NN	GG	GG	GG	GG	GG	GG	NN	GG	NN	GG	NN	GG	GG	GG	GG	TT	GG	GG
S1_188073456	T/C	1	188073456	NN	NN	NN	NN	NN	NN	NN	TT	TT	NN	TT	TT	TT	NN	TT	TT	TT	TT	NN	TT	TT	NN	NN	NN	TT	TT	NN	NN	NN	NN	NN	NN	NN	NN	TT	NN	NN	NN	NN	NN	NN	NN	NN	TT	NN	NN
S1_188073467	G/A	1	188073467	NN	NN	NN	NN	NN	NN	NN	GG	AA	NN	GG	AA	AA	NN	GG	GG	GG	GG	NN	AA	GG	NN	NN	NN	GG	AA	NN	NN	NN	NN	NN	NN	NN	NN	NN	NN	NN	NN	NN	NN	NN	NN	NN	GG	NN	NN
S1_188073478	A/T	1	188073478	NN	NN	NN	NN	NN	NN	NN	AA	TT	NN	AA	TT	TT	NN	AA	AA	AA	AA	NN	TT	AA	NN	NN	NN	AA	TT	NN	NN	NN	NN	NN	NN	NN	NN	NN	NN	NN	NN	NN	NN	NN	NN	NN	AA	NN	NN
S1_188073838	T/G	1	188073838	TT	TT	TT	TT	TT	TT	TT	TT	GG	TT	TT	GG	GG	TT	TT	TT	TT	TT	TT	GG	TT	TT	TT	TT	TT	TT	TT	TT	TT	TT	TT	TT	TT	TT	TT	TT	TT	TT	TT	TT	TT	TT	TT	TT	TT	TT
S1_188073853	T/G	1	188073853	TT	TT	TT	TT	TT	TT	TT	TT	TT	TT	TT	TT	TT	TT	TT	TT	TT	TT	TT	TT	TT	TT	TT	TT	TT	TT	TT	TT	TT	TT	TT	TT	TT	TT	TT	TT	TT	TT	TT	TT	TT	TT	TT	TT	TT	TT
S1_188073872	C/T	1	188073872	CC	CC	CC	CC	CC	CC	CC	CC	CC	CC	CC	CC	CC	TT	CC	CC	CC	CC	CC	CC	CC	CC	CC	CC	CC	CC	CC	CC	CC	CC	CC	CC	CC	CC	CC	CC	CC	CC	CC	CC	CC	CC	CC	CC	CC	CC
S1_188073875	C/T	1	188073875	CC	CC	CC	NN	CC	CC	CC	CC	CC	CC	CC	CC	CC	TT	CC	CC	CC	CC	CC	CC	CC	CC	CC	CC	CC	CC	CC	CC	CC	CC	CC	CC	CC	CC	CC	CC	CC	CC	CC	CC	CC	CC	CC	CC	CC	CC
S1_188073876	G/T	1	188073876	GG	GG	GG	NN	GG	GG	GG	GG	GG	GG	GG	GG	GG	TT	GG	GG	GG	GG	GG	GG	GG	GG	GG	GG	GG	GG	GG	GG	GG	GG	GG	GG	GG	GG	GG	GG	GG	GG	GG	GG	GG	GG	GG	GG	GG	GG
S1_188073878	G/T	1	188073878	GG	GG	GG	NN	GG	GG	GG	GG	GG	GG	GG	GG	GG	TT	GG	GG	GG	GG	GG	GG	GG	GG	GG	GG	GG	GG	GG	GG	GG	GG	GG	GG	GG	GG	GG	NN	GG	GG	GG	GG	GG	GG	GG	GG	GG	GG
S1_188073885	T/A	1	188073885	TT	TT	TT	TT	TT	TT	TT	NN	AA	TT	AA	AA	AA	TT	TT	AA	AA	AA	TT	AA	AA	TT	TT	TT	AA	TT	TT	TT	TT	TT	TT	TT	TT	TT	NN	NN	TT	TT	NN	TT	TT	TT	TT	AA	TT	TT
S1_188073916	T/C	1	188073916	TT	TT	TT	NN	TT	NN	NN	NN	NN	TT	TT	TT	TT	TT	TT	TT	TT	TT	TT	TT	TT	TT	NN	TT	TT	TT	NN	NN	TT	TT	TT	TT	TT	TT	TT	NN	TT	TT	TT	TT	TT	TT	TT	TT	TT	TT
S1_188083170	G/A	1	188083170	GG	GG	GG	GG	GG	GG	GG	GG	NN	GG	GG	GG	GG	NN	GG	GG	GG	GG	GG	GG	GG	GG	GG	GG	NN	GG	GG	GG	GG	GG	GG	GG	GG	GG	NN	GG	GG	GG	GG	GG	GG	GG	GG	NN	GG	GG
S1_188083301	T/G	1	188083301	TT	NN	TT	TT	TT	TT	TT	NN	NN	TT	NN	NN	NN	NN	TT	TT	NN	NN	NN	NN	NN	TT	TT	TT	NN	TT	NN	TT	TT	TT	TT	TT	TT	NN	TT	TT	TT	TT	TT	TT	TT	TT	TT	NN	TT	TT
S1_188088044	C/T	1	188088044	TT	NN	TT	NN	NN	TT	TT	NN	CC	TT	CC	CC	CC	TT	CC	CC	CC	CC	CC	CC	CC	TT	TT	TT	CC	TT	CC	TT	TT	TT	TT	TT	TT	TT	CC	CC	TT	CC	NN	TT	TT	TT	TT	CC	CC	TT
S1_188088058	C/T	1	188088058	CC	NN	CC	NN	NN	CC	CC	CC	TT	CC	CC	TT	TT	CC	CC	CC	CC	CC	TT	TT	CC	CC	CC	CC	CC	CC	TT	CC	CC	CC	CC	CC	CC	CC	NN	CC	CC	CC	CC	CC	CC	CC	CC	CC	CC	CC
S1_188088308	C/G	1	188088308	CC	CC	CC	CC	CC	CC	CC	CC	GG	CC	CC	GG	GG	CC	CC	CC	CC	CC	GG	GG	CC	CC	CC	CC	CC	CC	NN	CC	CC	CC	CC	CC	CC	CC	NN	CC	CC	NN	CC	CC	CC	CC	CC	NN	CC	CC
S1_188089057	C/T	1	188089057	CC	CC	TT	NN	TT	TT	TT	NN	CC	TT	CC	CC	CC	TT	CC	CC	CC	CC	CC	CC	CC	CC	CC	TT	CC	CC	CC	TT	TT	TT	TT	CC	TT	CC	CC	TT	TT	CC	NN	TT	TT	CC	CC	TT	TT	CC
S1_188089163	C/G	1	188089163	CC	GG	NN	NN	CC	CC	CC	NN	CC	CC	CC	CC	CC	NN	CC	CC	CC	CC	CC	CC	CC	GG	NN	CC	CC	GG	CC	NN	CC	CC	CC	GG	GG	GG	NN	CC	NN	NN	CC	CC	CC	CC	CC	NN	NN	GG
S1_188089987	G/A	1	188089987	AA	GG	AA	AA	NN	AA	AA	NN	GG	NN	GG	GG	GG	AA	GG	GG	NN	GG	GG	AA	AA	AA	AA	AA	NN	GG	GG	AA	AA	AA	AA	AA	GG	GG	NN	AA	GG	NN	NN	AA	AA	AA	AA	GG	AA	GG
S1_188090002	T/A	1	188090002	AA	TT	AA	AA	NN	AA	AA	NN	TT	NN	TT	TT	TT	AA	TT	TT	NN	TT	TT	AA	AA	AA	AA	AA	NN	TT	TT	AA	AA	AA	AA	AA	TT	TT	NN	AA	TT	NN	NN	AA	AA	AA	AA	TT	AA	TT
S1_188109744	C/T	1	188109744	CC	CC	CC	CC	CC	CC	CC	TT	CC	NN	TT	CC	CC	CC	NN	NN	TT	NN	CC	TT	CC	CC	CC	NN	CC	CC	CC	NN	CC	CC	CC	CC	CC	CC	TT	CC	CC	CC	TT	TT	CC	NN	CC	CC	NN	CC
S1_188109964	C/T	1	188109964	TT	NN	CC	NN	CC	CC	CC	CC	TT	CC	NN	CC	CC	CC	CC	CC	CC	CC	TT	NN	CC	TT	NN	CC	CC	NN	NN	NN	CC	CC	CC	TT	CC	CC	CC	CC	NN	CC	CC	NN	CC	CC	CC	CC	NN	CC
S1_188109975	T/A	1	188109975	AA	NN	TT	NN	TT	TT	TT	TT	AA	TT	NN	TT	TT	TT	TT	TT	TT	TT	AA	NN	TT	TT	NN	TT	TT	NN	NN	NN	TT	TT	TT	AA	TT	TT	TT	TT	NN	TT	TT	NN	TT	TT	TT	TT	NN	TT
S1_188114572	C/G	1	188114572	CC	CC	CC	CC	NN	CC	CC	CC	CC	CC	NN	CC	CC	CC	CC	CC	CC	CC	CC	CC	GG	CC	CC	CC	GG	CC	CC	CC	CC	CC	CC	CC	CC	CC	CC	CC	CC	CC	NN	GG	CC	CC	CC	GG	CC	CC
S1_188114588	T/C	1	188114588	CC	CC	TT	TT	NN	CC	CC	NN	TT	TT	CC	TT	TT	TT	TT	TT	TT	TT	CC	CC	CC	CC	CC	TT	CC	TT	CC	CC	CC	CC	CC	TT	TT	CC	NN	TT	TT	CC	NN	CC	CC	TT	TT	CC	TT	TT
S1_188114671	G/T	1	188114671	TT	TT	GG	GG	GG	GG	GG	NN	TT	GG	TT	GG	GG	GG	GG	GG	GG	GG	TT	GG	GG	GG	GG	GG	GG	GG	TT	GG	GG	GG	GG	GG	GG	GG	GG	GG	GG	GG	GG	GG	GG	GG	GG	GG	GG	GG
S1_188114674	C/A	1	188114674	CC	CC	CC	CC	CC	CC	CC	CC	CC	CC	CC	CC	CC	CC	CC	CC	CC	CC	CC	CC	CC	AA	NN	CC	CC	CC	CC	AA	CC	CC	CC	CC	CC	CC	CC	CC	CC	AA	CC	CC	CC	CC	CC	CC	CC	CC
S1_188114686	C/A	1	188114686	CC	CC	CC	CC	CC	CC	CC	NN	CC	CC	CC	CC	CC	CC	AA	AA	AA	AA	CC	CC	CC	CC	CC	CC	CC	CC	CC	CC	CC	CC	CC	CC	CC	CC	NN	CC	CC	CC	NN	CC	CC	CC	CC	CC	CC	AA
S1_188114826	C/G	1	188114826	NN	NN	CC	CC	CC	NN	NN	CC	NN	NN	NN	NN	NN	NN	CC	CC	NN	CC	NN	CC	CC	NN	NN	NN	CC	NN	NN	NN	CC	CC	CC	NN	CC	CC	CC	NN	NN	NN	NN	NN	CC	NN	CC	NN	NN	CC
S1_188114832	C/G	1	188114832	NN	NN	CC	CC	CC	NN	NN	CC	NN	NN	NN	NN	NN	NN	CC	CC	NN	CC	NN	CC	CC	NN	NN	NN	CC	NN	NN	NN	CC	CC	CC	NN	CC	CC	CC	NN	NN	NN	NN	NN	CC	NN	CC	NN	NN	CC
S1_188114833	T/A	1	188114833	NN	NN	TT	TT	TT	NN	NN	TT	NN	NN	NN	NN	NN	NN	TT	TT	NN	TT	NN	TT	TT	NN	NN	NN	TT	NN	NN	NN	TT	TT	TT	NN	TT	TT	TT	NN	NN	NN	NN	NN	TT	NN	TT	NN	NN	TT
S1_188114840	C/G	1	188114840	NN	NN	CC	CC	CC	NN	NN	CC	NN	NN	NN	NN	NN	NN	CC	CC	NN	CC	NN	CC	CC	NN	NN	NN	CC	NN	NN	NN	CC	CC	CC	NN	CC	CC	CC	NN	NN	NN	NN	NN	CC	NN	CC	NN	NN	CC
S1_188114842	T/G	1	188114842	NN	NN	TT	TT	TT	NN	NN	TT	NN	NN	NN	NN	NN	NN	TT	TT	NN	TT	NN	TT	TT	NN	NN	NN	TT	NN	NN	NN	TT	TT	TT	NN	TT	TT	TT	NN	NN	NN	NN	NN	TT	NN	TT	NN	NN	TT
S1_188114843	C/T	1	188114843	NN	NN	CC	CC	CC	NN	NN	CC	NN	NN	NN	NN	NN	NN	CC	CC	NN	CC	NN	CC	CC	NN	NN	NN	CC	NN	NN	NN	CC	CC	CC	NN	CC	CC	CC	NN	NN	NN	NN	NN	CC	NN	CC	NN	NN	CC
S1_188114844	C/G	1	188114844	NN	NN	CC	CC	CC	NN	NN	CC	NN	NN	NN	NN	NN	NN	CC	CC	NN	CC	NN	CC	CC	NN	NN	NN	CC	NN	NN	NN	CC	CC	CC	NN	NN	CC	CC	NN	NN	NN	NN	NN	CC	NN	CC	NN	NN	CC
S1_188114845	C/G	1	188114845	NN	NN	CC	CC	CC	NN	NN	CC	NN	NN	NN	NN	NN	NN	CC	CC	NN	CC	NN	CC	CC	NN	NN	NN	CC	NN	NN	NN	CC	CC	CC	NN	CC	CC	CC	NN	NN	NN	NN	NN	CC	NN	CC	NN	NN	CC
S1_188114847	C/G	1	188114847	NN	NN	CC	CC	CC	NN	NN	CC	NN	NN	NN	NN	NN	NN	CC	CC	NN	CC	NN	CC	CC	NN	NN	NN	CC	NN	NN	NN	CC	CC	CC	NN	CC	CC	CC	NN	NN	NN	NN	NN	CC	NN	CC	NN	NN	CC
S1_188114850	C/G	1	188114850	NN	NN	CC	CC	CC	NN	NN	CC	NN	NN	NN	NN	NN	NN	CC	CC	NN	CC	NN	CC	CC	NN	NN	NN	CC	NN	NN	NN	CC	CC	CC	NN	CC	CC	CC	NN	NN	NN	NN	NN	CC	NN	CC	NN	NN	CC
S1_188114853	C/G	1	188114853	NN	NN	CC	CC	CC	NN	NN	CC	NN	NN	NN	NN	NN	NN	CC	CC	NN	CC	NN	CC	CC	NN	NN	NN	CC	NN	NN	NN	CC	CC	CC	NN	CC	CC	CC	NN	NN	NN	NN	NN	CC	NN	CC	NN	NN	CC
S1_188117477	T/C	1	188117477	NN	NN	TT	NN	TT	NN	NN	TT	NN	TT	TT	TT	TT	CC	TT	TT	NN	TT	TT	TT	TT	TT	TT	TT	NN	TT	TT	TT	NN	NN	NN	NN	CC	TT	NN	NN	NN	TT	TT	TT	NN	TT	TT	TT	NN	TT
S1_188117480	C/T	1	188117480	NN	NN	CC	NN	CC	NN	NN	CC	NN	CC	CC	CC	CC	TT	CC	CC	NN	CC	CC	CC	CC	CC	CC	CC	NN	TT	CC	CC	NN	NN	NN	NN	TT	CC	NN	NN	NN	CC	CC	CC	NN	CC	CC	CC	NN	CC
S1_188117513	C/G	1	188117513	NN	NN	CC	NN	GG	NN	NN	CC	NN	GG	CC	CC	CC	CC	CC	CC	NN	CC	CC	GG	CC	CC	CC	CC	NN	CC	CC	CC	NN	NN	NN	NN	CC	GG	NN	NN	NN	CC	CC	CC	NN	CC	GG	CC	NN	CC
S1_188117597	G/T	1	188117597	GG	NN	GG	GG	GG	GG	NN	TT	TT	GG	GG	GG	GG	GG	TT	TT	TT	TT	TT	NN	GG	TT	GG	GG	GG	GG	NN	GG	GG	GG	GG	GG	GG	GG	TT	NN	GG	GG	NN	GG	GG	GG	NN	GG	GG	NN
S1_188117624	C/T	1	188117624	TT	NN	TT	TT	TT	TT	NN	NN	CC	TT	TT	TT	TT	CC	CC	CC	CC	CC	CC	NN	TT	CC	TT	TT	TT	TT	NN	TT	TT	TT	TT	TT	CC	TT	CC	NN	CC	TT	NN	TT	TT	TT	NN	NN	CC	NN
S1_188117894	C/T	1	188117894	CC	CC	CC	CC	NN	CC	CC	CC	CC	CC	CC	CC	CC	CC	CC	CC	CC	CC	CC	CC	CC	CC	NN	CC	CC	CC	CC	TT	CC	CC	CC	CC	CC	CC	CC	CC	CC	CC	CC	CC	CC	TT	CC	CC	CC	CC
S1_188118669	C/A	1	188118669	CC	CC	CC	CC	NN	AA	AA	NN	AA	CC	CC	CC	CC	AA	CC	CC	CC	CC	CC	CC	CC	CC	NN	CC	CC	CC	CC	NN	CC	CC	CC	CC	CC	CC	NN	AA	NN	CC	NN	CC	CC	NN	CC	CC	AA	CC
S1_188169244	C/G	1	188169244	CC	NN	CC	CC	CC	CC	CC	CC	CC	CC	CC	CC	CC	CC	CC	CC	CC	CC	NN	NN	CC	NN	CC	CC	CC	CC	CC	CC	GG	GG	GG	NN	GG	CC	CC	CC	CC	CC	CC	NN	GG	CC	CC	CC	CC	CC
S1_188169288	C/G	1	188169288	CC	GG	CC	GG	NN	CC	CC	CC	NN	CC	CC	CC	CC	CC	CC	CC	CC	CC	GG	CC	CC	GG	CC	CC	CC	CC	CC	CC	CC	CC	CC	NN	CC	CC	CC	CC	NN	CC	CC	NN	CC	CC	CC	CC	CC	CC
S1_188169614	G/A	1	188169614	GG	GG	GG	GG	GG	GG	GG	GG	GG	GG	GG	GG	GG	GG	GG	GG	GG	GG	GG	AA	GG	GG	GG	GG	GG	GG	GG	GG	GG	GG	GG	NN	GG	GG	NN	GG	GG	GG	GG	GG	GG	GG	GG	NN	GG	GG
S1_188181397	C/T	1	188181397	NN	TT	CC	CC	NN	CC	CC	CC	CC	CC	CC	CC	CC	CC	CC	CC	CC	CC	TT	CC	CC	CC	CC	CC	CC	CC	CC	CC	CC	CC	CC	CC	CC	CC	CC	CC	CC	CC	CC	CC	CC	CC	NN	CC	CC	CC
S1_188181406	C/G	1	188181406	NN	GG	CC	CC	CC	CC	CC	CC	GG	CC	GG	CC	CC	CC	CC	CC	CC	CC	GG	CC	CC	CC	CC	CC	CC	CC	CC	CC	CC	CC	CC	CC	CC	CC	CC	CC	CC	CC	CC	CC	CC	NN	NN	CC	CC	CC
S1_188181660	G/A	1	188181660	GG	AA	GG	GG	NN	GG	GG	NN	GG	GG	AA	GG	GG	GG	GG	GG	GG	GG	AA	GG	GG	GG	GG	NN	GG	GG	GG	GG	GG	GG	GG	GG	GG	GG	GG	NN	GG	GG	GG	GG	GG	AA	GG	GG	NN	GG
S1_188181669	C/T	1	188181669	CC	CC	CC	CC	NN	CC	CC	NN	CC	CC	CC	CC	CC	CC	CC	CC	CC	CC	CC	CC	CC	CC	CC	NN	CC	CC	CC	CC	CC	CC	CC	CC	CC	CC	CC	NN	CC	CC	CC	CC	CC	TT	CC	CC	NN	CC
S1_188181686	T/A	1	188181686	TT	AA	TT	TT	NN	TT	TT	NN	TT	TT	TT	TT	TT	TT	TT	TT	TT	TT	AA	TT	TT	TT	TT	NN	TT	TT	TT	TT	TT	TT	TT	TT	TT	TT	TT	NN	TT	TT	TT	TT	TT	TT	TT	TT	NN	TT
S1_188181812	C/A	1	188181812	CC	CC	CC	CC	CC	NN	CC	CC	NN	CC	CC	CC	CC	CC	CC	CC	CC	CC	CC	CC	AA	CC	CC	NN	AA	AA	CC	CC	CC	CC	CC	CC	AA	CC	NN	NN	NN	CC	CC	CC	CC	CC	CC	NN	CC	CC
S1_188182373	G/T	1	188182373	GG	GG	GG	TT	NN	GG	GG	GG	GG	GG	GG	GG	GG	GG	GG	GG	GG	GG	GG	GG	GG	NN	GG	GG	GG	GG	GG	GG	TT	TT	TT	GG	GG	GG	GG	GG	GG	GG	GG	GG	TT	TT	GG	TT	TT	TT
S1_188182967	G/T	1	188182967	GG	GG	GG	GG	GG	GG	GG	GG	GG	GG	GG	GG	GG	GG	GG	GG	GG	GG	GG	GG	GG	GG	GG	GG	GG	GG	GG	GG	GG	GG	GG	GG	GG	GG	GG	GG	GG	GG	GG	GG	GG	GG	GG	GG	GG	GG
S1_188184080	G/T	1	188184080	GG	GG	GG	TT	GG	GG	GG	TT	GG	GG	GG	GG	GG	GG	GG	GG	GG	GG	GG	GG	GG	GG	GG	GG	GG	GG	GG	NN	TT	TT	NN	TT	GG	GG	GG	GG	NN	GG	GG	GG	TT	TT	GG	GG	GG	TT
S1_188184088	A/C	1	188184088	AA	AA	AA	CC	AA	AA	AA	CC	AA	AA	AA	AA	AA	AA	AA	AA	AA	AA	AA	AA	AA	AA	AA	AA	AA	AA	AA	NN	CC	CC	NN	CC	AA	AA	AA	AA	NN	AA	AA	AA	CC	CC	AA	AA	AA	CC
S1_188184090	A/G	1	188184090	AA	AA	AA	GG	AA	AA	AA	GG	AA	AA	AA	AA	AA	AA	AA	AA	AA	AA	AA	AA	AA	AA	AA	AA	AA	AA	AA	NN	GG	GG	NN	GG	AA	AA	AA	AA	NN	AA	AA	AA	GG	GG	AA	AA	AA	GG
S1_188184091	T/A	1	188184091	TT	TT	TT	AA	TT	TT	TT	AA	TT	TT	TT	TT	TT	TT	TT	TT	TT	TT	TT	TT	TT	TT	TT	TT	TT	TT	TT	NN	AA	AA	NN	AA	TT	TT	TT	TT	NN	TT	TT	TT	AA	AA	TT	TT	TT	AA
S1_188185464	C/T	1	188185464	TT	TT	CC	TT	TT	CC	CC	NN	TT	CC	TT	CC	CC	TT	CC	CC	TT	CC	TT	TT	CC	CC	CC	CC	CC	CC	CC	CC	TT	TT	TT	CC	TT	TT	TT	TT	TT	CC	TT	TT	TT	TT	TT	TT	CC	TT
S1_188185876	G/T	1	188185876	GG	GG	GG	NN	NN	TT	TT	NN	NN	TT	GG	GG	GG	GG	GG	GG	NN	GG	GG	GG	TT	TT	GG	GG	TT	TT	TT	GG	NN	NN	NN	GG	GG	GG	TT	NN	GG	NN	NN	GG	NN	TT	GG	NN	GG	NN
S1_188185877	C/A	1	188185877	CC	CC	CC	NN	NN	AA	AA	NN	NN	AA	CC	CC	CC	CC	CC	CC	NN	CC	CC	CC	AA	AA	CC	CC	AA	AA	AA	CC	NN	NN	NN	CC	CC	CC	AA	NN	CC	NN	NN	CC	NN	AA	CC	NN	CC	NN
S1_188186007	T/A	1	188186007	TT	NN	TT	AA	NN	TT	TT	NN	AA	TT	TT	TT	TT	TT	TT	TT	NN	TT	TT	TT	TT	TT	TT	TT	TT	TT	NN	TT	AA	AA	AA	TT	TT	AA	TT	AA	TT	TT	TT	TT	AA	TT	TT	NN	TT	AA
S1_188186036	G/A	1	188186036	AA	NN	GG	AA	NN	GG	GG	NN	AA	GG	AA	GG	GG	AA	GG	GG	NN	GG	AA	AA	GG	GG	GG	GG	GG	GG	NN	GG	AA	AA	AA	GG	AA	AA	NN	AA	AA	GG	NN	AA	AA	GG	AA	NN	GG	AA
S1_188186269	T/C	1	188186269	TT	TT	TT	NN	NN	TT	TT	NN	NN	TT	TT	TT	TT	TT	TT	TT	TT	TT	TT	TT	TT	TT	TT	TT	NN	TT	TT	TT	TT	NN	TT	TT	TT	TT	NN	NN	NN	TT	NN	CC	NN	TT	TT	TT	TT	NN
S1_188186285	G/C	1	188186285	GG	GG	GG	NN	NN	GG	GG	NN	NN	GG	GG	GG	GG	GG	GG	GG	GG	GG	GG	GG	GG	GG	GG	GG	NN	GG	GG	GG	GG	NN	GG	GG	GG	GG	NN	NN	NN	GG	GG	GG	NN	CC	GG	GG	GG	NN
S1_188186287	T/C	1	188186287	CC	CC	TT	NN	NN	TT	TT	NN	NN	TT	TT	TT	TT	CC	TT	TT	TT	TT	CC	CC	TT	TT	TT	TT	TT	TT	TT	TT	CC	NN	CC	TT	CC	TT	NN	NN	NN	TT	NN	CC	NN	TT	CC	NN	TT	NN
S1_188186296	C/T	1	188186296	CC	CC	CC	NN	NN	CC	CC	NN	NN	CC	CC	CC	CC	CC	CC	CC	CC	CC	CC	CC	CC	CC	CC	CC	CC	TT	CC	CC	CC	NN	CC	CC	CC	CC	CC	NN	NN	CC	CC	CC	NN	CC	CC	CC	CC	NN
S1_188186304	G/A	1	188186304	GG	GG	AA	NN	NN	AA	AA	NN	NN	GG	GG	AA	AA	GG	AA	AA	NN	NN	GG	GG	GG	AA	NN	AA	GG	GG	GG	NN	GG	NN	GG	AA	GG	NN	NN	NN	NN	GG	GG	GG	NN	GG	GG	NN	AA	GG
S1_188220553	T/G	1	188220553	TT	GG	TT	GG	NN	TT	TT	NN	GG	TT	TT	TT	TT	TT	TT	TT	TT	TT	GG	TT	TT	TT	TT	TT	TT	TT	TT	TT	GG	GG	GG	TT	GG	GG	NN	GG	TT	TT	TT	TT	GG	TT	TT	NN	TT	GG
S1_188220571	G/A	1	188220571	GG	AA	GG	AA	NN	GG	GG	NN	AA	GG	GG	GG	GG	GG	GG	GG	GG	GG	AA	GG	GG	GG	GG	GG	GG	GG	GG	GG	AA	AA	AA	GG	AA	AA	NN	AA	GG	GG	GG	GG	AA	GG	GG	NN	GG	AA
S1_188220576	C/G	1	188220576	CC	GG	CC	GG	NN	CC	CC	NN	GG	CC	CC	CC	CC	CC	CC	CC	CC	CC	GG	CC	CC	CC	CC	CC	CC	CC	CC	CC	GG	GG	GG	CC	GG	GG	NN	GG	CC	CC	CC	CC	GG	CC	CC	NN	CC	GG
S1_188220577	C/G	1	188220577	CC	GG	CC	GG	NN	CC	CC	NN	GG	CC	CC	CC	CC	CC	CC	CC	CC	CC	GG	CC	CC	CC	CC	CC	CC	CC	CC	CC	GG	GG	GG	CC	GG	GG	NN	GG	CC	CC	CC	CC	GG	CC	CC	NN	CC	GG
S1_188220691	C/T	1	188220691	CC	NN	CC	CC	CC	CC	CC	CC	CC	CC	CC	CC	CC	CC	CC	CC	CC	CC	CC	CC	CC	CC	CC	CC	CC	CC	NN	CC	CC	CC	CC	CC	CC	CC	CC	CC	CC	NN	CC	CC	CC	CC	CC	CC	CC	CC
S1_188220781	A/C	1	188220781	AA	AA	CC	CC	NN	AA	AA	CC	CC	AA	AA	CC	CC	AA	CC	CC	AA	CC	AA	AA	AA	AA	AA	CC	AA	AA	NN	AA	CC	CC	CC	AA	AA	CC	NN	CC	AA	NN	AA	AA	CC	AA	AA	NN	AA	CC
S1_188220797	C/T	1	188220797	CC	CC	CC	TT	NN	CC	CC	NN	TT	CC	CC	CC	CC	CC	CC	CC	CC	CC	CC	CC	CC	CC	CC	CC	CC	CC	NN	CC	TT	TT	TT	CC	CC	TT	NN	TT	CC	NN	CC	CC	TT	CC	CC	NN	CC	TT
S1_188220861	C/A	1	188220861	CC	CC	CC	AA	NN	CC	CC	NN	AA	CC	CC	CC	CC	CC	CC	CC	CC	CC	CC	CC	CC	CC	CC	CC	CC	CC	CC	CC	AA	AA	AA	CC	CC	AA	NN	AA	CC	CC	CC	CC	AA	CC	CC	NN	CC	AA
S1_188221068	A/T	1	188221068	AA	TT	AA	TT	NN	AA	AA	NN	TT	AA	AA	AA	AA	AA	AA	AA	NN	AA	TT	AA	AA	AA	AA	AA	AA	AA	AA	AA	AA	AA	AA	AA	TT	TT	NN	TT	AA	AA	AA	AA	AA	AA	AA	NN	AA	TT
S1_188221075	C/G	1	188221075	CC	GG	CC	CC	CC	CC	CC	CC	CC	CC	CC	CC	CC	CC	CC	CC	NN	CC	GG	CC	CC	CC	CC	CC	CC	CC	CC	CC	CC	CC	CC	CC	GG	CC	CC	CC	CC	CC	CC	CC	CC	CC	CC	CC	CC	CC
S1_188221082	C/G	1	188221082	CC	GG	CC	CC	CC	CC	CC	CC	CC	CC	CC	CC	CC	CC	CC	CC	NN	CC	GG	CC	CC	CC	CC	CC	CC	CC	CC	CC	CC	CC	CC	CC	GG	CC	CC	CC	CC	CC	CC	CC	CC	CC	CC	CC	CC	CC
S1_188221084	G/C	1	188221084	GG	CC	GG	GG	GG	GG	GG	GG	GG	GG	GG	GG	GG	GG	GG	GG	NN	GG	CC	GG	GG	GG	GG	GG	GG	GG	GG	GG	GG	GG	GG	GG	CC	GG	GG	GG	GG	GG	GG	GG	GG	GG	GG	GG	GG	GG
S1_188221085	C/A	1	188221085	CC	AA	CC	CC	CC	CC	CC	CC	CC	CC	CC	CC	CC	CC	CC	CC	NN	CC	AA	CC	CC	CC	CC	CC	CC	CC	CC	CC	CC	CC	CC	CC	AA	CC	CC	CC	CC	CC	CC	CC	CC	CC	CC	CC	NN	CC
S1_188221086	G/T	1	188221086	GG	GG	GG	GG	GG	GG	GG	GG	GG	GG	GG	GG	GG	GG	GG	GG	GG	GG	GG	GG	GG	GG	GG	GG	GG	GG	GG	GG	GG	GG	GG	GG	GG	GG	GG	GG	GG	GG	GG	GG	GG	GG	GG	GG	GG	GG
S1_188221087	C/A	1	188221087	CC	AA	CC	CC	CC	CC	CC	CC	CC	CC	NN	CC	CC	CC	CC	CC	NN	CC	AA	CC	CC	CC	CC	NN	CC	CC	CC	CC	CC	CC	CC	CC	AA	CC	CC	CC	CC	CC	CC	CC	CC	CC	CC	CC	NN	CC
S1_188221434	C/T	1	188221434	CC	NN	CC	CC	CC	CC	CC	CC	NN	CC	CC	CC	CC	CC	CC	CC	CC	CC	CC	CC	CC	CC	CC	CC	CC	CC	CC	CC	CC	CC	CC	CC	NN	CC	CC	CC	NN	CC	CC	CC	CC	CC	CC	CC	CC	NN
S1_188221440	C/G	1	188221440	CC	NN	CC	CC	CC	CC	CC	CC	NN	CC	CC	CC	CC	CC	CC	CC	CC	CC	CC	CC	CC	CC	CC	CC	CC	CC	CC	CC	CC	CC	CC	CC	NN	CC	CC	CC	NN	CC	CC	CC	CC	CC	CC	CC	CC	NN
S1_188221524	T/G	1	188221524	TT	NN	GG	GG	NN	TT	TT	NN	TT	TT	TT	GG	GG	TT	GG	GG	TT	GG	TT	TT	TT	TT	TT	GG	TT	TT	TT	NN	TT	TT	TT	TT	NN	TT	NN	TT	NN	TT	NN	GG	TT	TT	TT	TT	TT	TT
S1_188221533	T/G	1	188221533	TT	NN	GG	GG	NN	TT	TT	NN	TT	TT	TT	GG	GG	TT	GG	GG	TT	GG	TT	TT	TT	TT	TT	GG	TT	TT	TT	NN	TT	TT	TT	TT	NN	TT	NN	TT	NN	TT	NN	GG	TT	TT	TT	TT	TT	TT
S1_188221551	A/C	1	188221551	CC	NN	AA	AA	NN	CC	CC	NN	AA	CC	AA	AA	AA	CC	AA	AA	CC	AA	AA	CC	CC	CC	AA	AA	CC	CC	AA	NN	AA	AA	AA	AA	NN	AA	NN	AA	NN	CC	CC	AA	AA	CC	CC	NN	AA	CC
S1_188224557	G/C	1	188224557	GG	GG	GG	GG	GG	NN	GG	GG	GG	CC	GG	GG	GG	GG	GG	GG	NN	GG	GG	GG	GG	GG	CC	GG	GG	GG	GG	NN	GG	GG	GG	GG	GG	GG	NN	NN	GG	CC	GG	GG	GG	GG	GG	NN	NN	GG
S1_188226008	T/C	1	188226008	TT	TT	TT	TT	NN	TT	TT	TT	TT	TT	TT	TT	TT	TT	TT	TT	TT	TT	TT	TT	TT	TT	TT	TT	TT	TT	NN	TT	TT	TT	TT	TT	TT	TT	TT	TT	NN	NN	TT	TT	TT	TT	TT	TT	TT	TT
S1_188226009	G/T	1	188226009	GG	GG	GG	GG	NN	GG	GG	GG	GG	GG	GG	GG	GG	GG	GG	GG	GG	GG	GG	GG	GG	GG	GG	GG	GG	GG	NN	GG	GG	GG	GG	GG	GG	GG	GG	GG	NN	NN	GG	GG	GG	GG	GG	GG	GG	GG
S1_188226019	T/C	1	188226019	TT	TT	TT	TT	TT	TT	TT	TT	TT	TT	TT	TT	TT	TT	TT	TT	TT	TT	TT	TT	TT	TT	TT	TT	TT	TT	NN	TT	TT	CC	TT	TT	TT	TT	TT	TT	NN	NN	TT	TT	TT	TT	TT	TT	TT	TT
S1_188341437	A/G	1	188341437	GG	NN	AA	NN	NN	NN	NN	GG	AA	GG	AA	AA	AA	GG	AA	AA	NN	AA	GG	NN	GG	NN	GG	AA	NN	AA	NN	NN	GG	GG	GG	GG	AA	AA	NN	NN	NN	NN	NN	NN	AA	AA	NN	NN	NN	GG
S1_188341484	T/C	1	188341484	CC	NN	TT	NN	NN	NN	NN	CC	TT	CC	TT	TT	TT	CC	TT	TT	NN	TT	CC	NN	CC	NN	CC	TT	NN	TT	NN	NN	CC	CC	CC	CC	TT	TT	NN	NN	NN	NN	NN	NN	TT	TT	NN	NN	NN	CC
S1_188344962	A/C	1	188344962	AA	AA	AA	AA	AA	AA	AA	AA	AA	AA	AA	AA	AA	AA	AA	AA	AA	AA	AA	NN	AA	AA	AA	AA	NN	AA	AA	AA	AA	AA	AA	AA	AA	AA	AA	AA	NN	AA	AA	AA	AA	AA	AA	AA	AA	AA
S1_188355436	C/T	1	188355436	CC	CC	CC	CC	CC	CC	CC	CC	CC	CC	CC	CC	CC	CC	CC	CC	CC	CC	CC	CC	CC	CC	CC	CC	CC	CC	CC	CC	CC	CC	CC	CC	CC	CC	CC	CC	CC	CC	CC	CC	CC	CC	CC	CC	CC	CC
S3_93800920	C/G	3	93800920	NN	CC	CC	CC	NN	CC	NN	CC	CC	CC	CC	CC	CC	NN	CC	CC	CC	NN	NN	NN	CC	NN	NN	CC	CC	CC	CC	CC	CC	CC	CC	CC	CC	NN	CC	CC	CC	NN	NN	NN	NN	NN	CC	CC	NN	CC
S3_93800990	C/T	3	93800990	NN	CC	CC	CC	NN	NN	NN	CC	CC	NN	CC	CC	CC	CC	CC	CC	CC	NN	NN	NN	CC	NN	CC	NN	CC	CC	NN	CC	CC	CC	CC	CC	CC	NN	CC	CC	CC	NN	CC	NN	NN	NN	CC	CC	NN	CC
S3_93826236	G/T	3	93826236	GG	GG	GG	GG	NN	GG	GG	GG	GG	GG	GG	GG	GG	NN	GG	GG	GG	GG	GG	GG	GG	GG	GG	GG	GG	GG	GG	GG	GG	GG	GG	GG	GG	GG	GG	GG	GG	NN	GG	GG	GG	GG	GG	GG	GG	GG
S3_93826265	T/G	3	93826265	TT	GG	NN	GG	NN	TT	TT	GG	GG	TT	GG	GG	GG	NN	GG	GG	GG	TT	TT	TT	GG	NN	TT	TT	GG	GG	TT	GG	GG	GG	GG	GG	GG	TT	GG	GG	GG	NN	TT	TT	TT	TT	GG	GG	TT	GG
S3_93826412	A/G	3	93826412	AA	GG	NN	GG	AA	AA	AA	GG	GG	AA	GG	GG	GG	GG	GG	GG	GG	AA	AA	AA	GG	NN	AA	AA	GG	GG	AA	GG	GG	GG	GG	GG	GG	NN	GG	GG	GG	AA	AA	AA	NN	AA	GG	GG	AA	GG
S3_93826497	T/C	3	93826497	TT	CC	NN	CC	TT	TT	TT	CC	CC	TT	CC	CC	CC	CC	CC	CC	CC	TT	TT	TT	CC	NN	TT	NN	CC	CC	TT	CC	CC	CC	CC	CC	CC	TT	CC	NN	CC	NN	TT	TT	TT	NN	CC	CC	TT	CC
S3_93826506	G/C	3	93826506	GG	CC	NN	CC	GG	GG	GG	CC	CC	GG	CC	CC	CC	CC	CC	CC	CC	GG	GG	GG	CC	NN	GG	NN	CC	CC	GG	CC	CC	CC	CC	CC	CC	GG	CC	NN	CC	NN	GG	GG	GG	NN	CC	CC	GG	CC
S3_93826523	T/A	3	93826523	TT	AA	NN	AA	TT	TT	TT	AA	AA	TT	AA	AA	AA	AA	AA	AA	AA	TT	TT	TT	AA	NN	TT	TT	AA	AA	TT	AA	AA	AA	AA	AA	AA	TT	AA	AA	AA	TT	TT	TT	TT	TT	AA	AA	TT	AA
S3_93826539	G/A	3	93826539	AA	GG	GG	GG	GG	AA	GG	GG	GG	AA	GG	GG	GG	GG	GG	GG	GG	GG	GG	GG	GG	GG	NN	AA	GG	GG	GG	GG	GG	GG	GG	GG	GG	GG	GG	GG	GG	AA	GG	AA	AA	GG	GG	GG	AA	GG
S3_93827928	C/T	3	93827928	CC	CC	CC	CC	NN	TT	CC	CC	CC	CC	CC	CC	CC	CC	CC	CC	CC	CC	CC	CC	CC	NN	NN	TT	CC	CC	CC	CC	CC	CC	CC	CC	CC	CC	CC	CC	TT	TT	CC	CC	CC	CC	CC	CC	CC	CC
S3_93827930	C/G	3	93827930	CC	CC	CC	CC	NN	GG	CC	CC	CC	CC	CC	CC	CC	CC	CC	CC	CC	CC	CC	CC	CC	NN	NN	GG	CC	CC	CC	CC	CC	CC	CC	CC	CC	CC	CC	CC	GG	GG	CC	CC	CC	CC	CC	CC	CC	CC
S3_93827947	A/T	3	93827947	AA	AA	AA	AA	NN	TT	AA	AA	AA	AA	AA	AA	AA	AA	AA	AA	AA	AA	AA	AA	AA	NN	NN	TT	AA	AA	AA	AA	AA	AA	AA	AA	AA	AA	AA	AA	TT	TT	AA	AA	AA	AA	AA	AA	AA	AA
S3_93827951	G/T	3	93827951	GG	GG	GG	GG	NN	TT	GG	GG	GG	GG	GG	GG	GG	GG	GG	GG	GG	GG	GG	GG	GG	NN	NN	TT	GG	GG	GG	GG	GG	GG	GG	GG	GG	GG	GG	GG	TT	TT	GG	GG	GG	GG	GG	GG	GG	GG
S3_93827955	T/C	3	93827955	TT	TT	TT	TT	NN	CC	TT	TT	TT	TT	TT	TT	TT	TT	TT	TT	TT	TT	TT	TT	TT	NN	NN	CC	TT	TT	TT	TT	TT	TT	TT	TT	TT	TT	TT	TT	CC	CC	TT	TT	TT	TT	TT	TT	TT	TT
S3_93827962	C/G	3	93827962	CC	CC	CC	CC	NN	GG	CC	CC	CC	CC	CC	CC	CC	CC	CC	CC	CC	CC	CC	CC	CC	NN	NN	GG	CC	CC	CC	CC	CC	CC	CC	CC	CC	CC	CC	CC	GG	GG	CC	CC	CC	CC	CC	CC	CC	CC
S3_93828327	T/C	3	93828327	TT	TT	TT	TT	TT	CC	TT	TT	TT	CC	TT	TT	TT	TT	TT	TT	TT	TT	TT	TT	TT	NN	NN	CC	TT	TT	TT	CC	TT	TT	TT	TT	TT	TT	TT	TT	CC	CC	TT	CC	CC	TT	TT	TT	TT	TT
S3_93830342	C/A	3	93830342	CC	CC	CC	CC	CC	AA	CC	CC	CC	AA	CC	CC	CC	CC	CC	CC	CC	CC	CC	CC	CC	NN	NN	AA	CC	CC	CC	AA	CC	CC	CC	CC	CC	CC	CC	CC	AA	AA	CC	CC	CC	CC	CC	CC	CC	CC
S3_93831706	C/T	3	93831706	CC	CC	CC	CC	CC	CC	CC	CC	CC	CC	CC	CC	CC	NN	CC	CC	CC	CC	CC	CC	CC	CC	CC	CC	CC	CC	CC	CC	CC	CC	CC	CC	CC	CC	CC	CC	CC	CC	CC	CC	CC	CC	CC	CC	TT	CC
S3_93831790	T/C	3	93831790	TT	TT	TT	TT	TT	CC	TT	TT	TT	CC	TT	TT	TT	TT	TT	TT	TT	TT	TT	TT	TT	TT	NN	CC	TT	TT	TT	NN	TT	TT	TT	TT	TT	TT	TT	TT	CC	CC	TT	TT	TT	TT	TT	TT	TT	TT
S3_93847288	T/G	3	93847288	TT	TT	TT	TT	TT	GG	TT	TT	TT	GG	TT	TT	TT	TT	TT	TT	TT	TT	TT	TT	TT	TT	NN	NN	TT	TT	TT	NN	TT	TT	TT	TT	TT	TT	TT	TT	GG	NN	TT	TT	TT	TT	TT	TT	TT	TT
S3_93986017	T/G	3	93986017	TT	TT	TT	TT	TT	GG	TT	TT	TT	GG	TT	TT	TT	TT	TT	TT	TT	TT	TT	TT	TT	TT	TT	GG	TT	TT	TT	NN	TT	TT	TT	TT	TT	TT	TT	TT	GG	GG	TT	TT	TT	TT	TT	TT	TT	TT
S3_93986027	C/G	3	93986027	CC	CC	CC	CC	CC	GG	CC	CC	CC	GG	CC	CC	CC	CC	CC	CC	CC	CC	CC	CC	CC	CC	CC	GG	CC	CC	CC	NN	CC	CC	CC	CC	CC	CC	CC	CC	GG	GG	CC	CC	CC	CC	CC	CC	CC	CC
S3_93986064	C/G	3	93986064	CC	CC	CC	CC	CC	CC	CC	CC	CC	CC	CC	CC	CC	CC	CC	CC	CC	CC	CC	CC	CC	CC	CC	CC	CC	CC	CC	CC	CC	CC	CC	CC	CC	CC	CC	CC	CC	CC	CC	CC	CC	CC	CC	CC	CC	CC
S3_93986112	C/A	3	93986112	CC	CC	CC	CC	CC	CC	CC	CC	CC	CC	CC	CC	CC	CC	CC	CC	CC	CC	CC	CC	CC	CC	NN	CC	CC	CC	CC	CC	CC	CC	CC	CC	CC	CC	CC	CC	CC	CC	CC	CC	CC	CC	CC	CC	CC	CC
S3_93986180	C/A	3	93986180	CC	CC	CC	CC	CC	CC	CC	CC	CC	CC	CC	CC	CC	CC	CC	CC	CC	CC	CC	CC	CC	CC	NN	CC	CC	CC	CC	CC	CC	CC	CC	CC	CC	CC	CC	CC	CC	CC	CC	CC	CC	CC	CC	CC	CC	CC
S3_93986219	T/C	3	93986219	TT	TT	TT	TT	TT	CC	TT	TT	TT	CC	TT	TT	TT	TT	TT	TT	TT	TT	TT	TT	TT	TT	NN	CC	TT	TT	TT	CC	TT	TT	TT	TT	TT	TT	TT	TT	CC	CC	TT	TT	TT	TT	TT	TT	TT	TT
S3_93986332	G/C	3	93986332	GG	GG	GG	GG	GG	GG	GG	GG	GG	GG	GG	GG	GG	GG	GG	GG	GG	GG	GG	GG	GG	GG	NN	NN	GG	GG	GG	NN	GG	GG	GG	GG	GG	GG	GG	GG	GG	GG	GG	GG	GG	GG	GG	GG	GG	GG
S3_93986373	A/T	3	93986373	AA	AA	AA	AA	AA	AA	AA	AA	AA	AA	AA	AA	AA	AA	AA	AA	AA	AA	AA	AA	AA	AA	NN	NN	AA	AA	AA	NN	AA	AA	AA	AA	AA	AA	AA	AA	AA	AA	AA	AA	AA	AA	AA	AA	AA	AA
S3_93986403	T/A	3	93986403	TT	TT	TT	TT	TT	NN	TT	TT	TT	TT	TT	TT	TT	TT	TT	TT	TT	TT	TT	TT	TT	TT	TT	NN	TT	TT	TT	NN	TT	TT	TT	TT	TT	TT	TT	TT	TT	NN	TT	TT	TT	TT	TT	TT	TT	TT
S3_93987806	C/A	3	93987806	AA	CC	CC	CC	CC	AA	CC	CC	CC	AA	CC	CC	CC	CC	CC	CC	CC	CC	CC	CC	CC	CC	NN	AA	CC	CC	CC	AA	CC	CC	CC	CC	CC	NN	CC	CC	NN	AA	CC	CC	CC	CC	CC	CC	CC	CC
S3_93987810	A/C	3	93987810	CC	AA	AA	AA	AA	CC	AA	AA	AA	CC	AA	AA	AA	AA	AA	AA	AA	AA	AA	AA	AA	AA	NN	CC	AA	AA	AA	CC	AA	AA	AA	AA	AA	NN	AA	AA	NN	CC	AA	AA	AA	AA	AA	AA	AA	AA
S3_93987920	G/A	3	93987920	GG	GG	GG	GG	GG	AA	GG	GG	GG	GG	GG	GG	GG	NN	GG	GG	GG	GG	GG	GG	GG	GG	GG	NN	GG	GG	GG	NN	GG	GG	GG	GG	GG	GG	GG	GG	GG	AA	GG	GG	GG	GG	GG	GG	GG	GG
S3_93987967	G/T	3	93987967	GG	GG	NN	GG	GG	GG	GG	GG	GG	GG	GG	GG	GG	GG	GG	GG	GG	GG	GG	GG	GG	GG	NN	GG	GG	GG	GG	NN	GG	GG	GG	GG	GG	NN	GG	GG	GG	GG	GG	GG	GG	GG	GG	GG	NN	NN
S3_93988803	T/C	3	93988803	TT	TT	TT	TT	TT	CC	TT	TT	TT	CC	TT	TT	TT	TT	TT	TT	TT	TT	TT	TT	TT	TT	TT	CC	TT	TT	TT	NN	TT	TT	TT	TT	TT	TT	NN	TT	CC	CC	TT	TT	TT	TT	TT	TT	TT	TT
S3_93988842	G/A	3	93988842	GG	GG	GG	GG	GG	GG	GG	GG	GG	GG	GG	GG	GG	GG	GG	GG	GG	GG	GG	GG	GG	GG	NN	GG	GG	GG	GG	NN	GG	GG	GG	GG	GG	GG	NN	GG	GG	GG	GG	GG	GG	GG	GG	GG	GG	GG
S3_93988878	G/C	3	93988878	GG	GG	GG	GG	GG	CC	GG	GG	GG	CC	GG	GG	GG	GG	GG	GG	GG	GG	GG	GG	GG	GG	NN	CC	GG	GG	GG	CC	GG	GG	GG	GG	GG	GG	GG	GG	CC	CC	GG	GG	GG	GG	GG	GG	GG	GG
S3_93988882	G/A	3	93988882	GG	GG	GG	GG	GG	AA	GG	GG	GG	AA	GG	GG	GG	GG	GG	GG	GG	GG	GG	GG	GG	GG	NN	AA	GG	GG	GG	AA	GG	GG	GG	GG	GG	GG	GG	GG	AA	AA	GG	GG	GG	GG	GG	GG	GG	GG
S5_123050647	G/C	5	123050647	GG	GG	GG	GG	GG	GG	GG	GG	GG	GG	GG	GG	GG	GG	GG	GG	GG	GG	NN	GG	GG	GG	GG	GG	GG	GG	GG	GG	GG	GG	GG	GG	GG	GG	GG	GG	GG	GG	GG	GG	GG	GG	GG	GG	GG	GG
S5_123090283	G/A	5	123090283	GG	GG	GG	GG	GG	GG	GG	GG	GG	GG	GG	GG	GG	GG	GG	GG	GG	GG	NN	GG	GG	GG	GG	GG	GG	GG	GG	GG	GG	GG	GG	GG	GG	GG	GG	GG	GG	GG	GG	GG	GG	GG	GG	AA	GG	GG
S5_123204654	C/T	5	123204654	CC	CC	CC	CC	CC	CC	CC	CC	CC	CC	CC	CC	CC	CC	CC	CC	CC	CC	CC	CC	CC	CC	CC	CC	CC	CC	CC	CC	CC	CC	CC	CC	CC	CC	CC	CC	CC	CC	CC	CC	CC	CC	CC	CC	CC	CC
S5_123236610	C/T	5	123236610	CC	CC	CC	CC	CC	TT	CC	CC	CC	CC	CC	CC	CC	CC	CC	CC	CC	CC	CC	TT	CC	CC	CC	CC	CC	CC	CC	NN	CC	CC	CC	CC	CC	CC	CC	CC	CC	TT	TT	CC	CC	CC	CC	CC	CC	CC
S5_123243260	G/A	5	123243260	GG	GG	GG	GG	GG	GG	GG	NN	GG	GG	NN	GG	AA	GG	GG	GG	GG	NN	NN	GG	GG	GG	GG	GG	GG	GG	NN	GG	GG	GG	GG	GG	GG	GG	GG	NN	GG	GG	GG	GG	GG	GG	NN	GG	GG	GG
S5_123243274	C/T	5	123243274	CC	CC	CC	CC	CC	CC	CC	NN	CC	CC	NN	CC	CC	CC	CC	CC	CC	CC	NN	CC	CC	CC	CC	CC	CC	CC	CC	CC	CC	CC	CC	CC	CC	CC	CC	NN	CC	CC	CC	CC	CC	CC	NN	CC	CC	CC
S5_123254429	C/T	5	123254429	CC	CC	CC	CC	CC	CC	CC	CC	CC	CC	CC	CC	CC	CC	CC	CC	CC	CC	CC	CC	CC	CC	CC	CC	CC	CC	CC	CC	CC	CC	CC	CC	CC	CC	CC	CC	CC	CC	CC	CC	CC	CC	CC	CC	CC	CC
S5_123313729	A/T	5	123313729	AA	AA	AA	AA	AA	AA	AA	AA	AA	AA	AA	AA	AA	AA	AA	AA	AA	AA	AA	AA	AA	AA	AA	AA	AA	AA	AA	AA	AA	AA	AA	AA	AA	AA	AA	NN	AA	AA	AA	AA	AA	AA	AA	AA	AA	AA
S5_123313755	G/A	5	123313755	GG	GG	GG	GG	GG	GG	GG	GG	GG	GG	GG	GG	GG	GG	GG	GG	GG	GG	GG	GG	GG	GG	GG	GG	GG	GG	GG	GG	GG	GG	GG	GG	GG	GG	GG	NN	GG	GG	GG	GG	GG	GG	GG	GG	GG	GG
S5_123343909	C/T	5	123343909	CC	CC	CC	CC	CC	CC	CC	CC	CC	CC	CC	CC	NN	CC	CC	CC	CC	NN	CC	CC	CC	CC	CC	CC	CC	CC	CC	CC	CC	CC	CC	CC	CC	CC	CC	CC	CC	CC	CC	CC	CC	CC	CC	CC	CC	CC
S5_123343919	A/T	5	123343919	AA	AA	AA	AA	AA	TT	AA	AA	AA	AA	AA	AA	NN	AA	AA	AA	AA	AA	AA	TT	AA	AA	AA	AA	AA	AA	AA	NN	AA	AA	AA	AA	AA	AA	AA	AA	AA	TT	TT	AA	AA	AA	AA	AA	AA	AA
S5_123343934	C/T	5	123343934	CC	CC	CC	CC	CC	TT	CC	CC	CC	CC	CC	CC	NN	CC	CC	CC	CC	CC	CC	TT	CC	CC	CC	CC	CC	CC	CC	NN	CC	CC	CC	CC	CC	CC	CC	CC	CC	TT	TT	CC	CC	CC	CC	CC	CC	CC
S5_123343979	C/T	5	123343979	NN	CC	CC	CC	CC	CC	CC	CC	CC	CC	TT	CC	CC	CC	CC	CC	CC	CC	NN	CC	CC	CC	CC	CC	CC	CC	NN	CC	CC	CC	CC	CC	CC	CC	CC	CC	CC	CC	CC	CC	CC	CC	NN	CC	CC	CC
S5_123343985	G/A	5	123343985	NN	GG	GG	GG	GG	GG	GG	GG	GG	GG	AA	GG	GG	GG	GG	GG	GG	GG	NN	GG	GG	GG	GG	GG	GG	GG	NN	GG	GG	GG	GG	GG	GG	GG	GG	GG	GG	GG	GG	GG	GG	GG	NN	GG	GG	GG
S5_123344063	C/A	5	123344063	CC	CC	CC	CC	CC	CC	CC	CC	CC	CC	CC	CC	CC	CC	CC	CC	CC	CC	CC	CC	CC	CC	CC	AA	CC	CC	CC	CC	CC	CC	CC	CC	CC	CC	CC	NN	CC	CC	CC	CC	CC	CC	CC	CC	CC	CC
S5_123344239	C/G	5	123344239	CC	CC	CC	CC	CC	CC	CC	CC	CC	CC	GG	CC	CC	CC	CC	CC	CC	CC	NN	CC	CC	CC	CC	CC	CC	CC	NN	CC	CC	CC	CC	CC	CC	CC	CC	CC	CC	CC	CC	CC	CC	CC	GG	CC	CC	CC
S5_123344256	G/A	5	123344256	GG	GG	GG	GG	GG	GG	GG	GG	GG	GG	GG	GG	GG	GG	GG	GG	GG	GG	GG	GG	GG	GG	GG	GG	GG	GG	GG	GG	GG	GG	GG	GG	GG	GG	GG	GG	GG	GG	GG	GG	GG	GG	GG	GG	GG	GG
S5_123374341	C/T	5	123374341	CC	CC	CC	CC	CC	CC	CC	CC	CC	CC	CC	CC	CC	CC	CC	CC	CC	CC	CC	CC	CC	CC	CC	CC	CC	CC	CC	CC	CC	CC	CC	CC	CC	CC	CC	NN	CC	CC	CC	CC	CC	CC	CC	CC	CC	CC
S5_123374345	G/A	5	123374345	GG	GG	GG	GG	GG	GG	GG	GG	GG	GG	GG	GG	GG	GG	GG	GG	GG	NN	GG	GG	GG	GG	GG	GG	GG	GG	GG	GG	GG	GG	GG	GG	GG	GG	GG	NN	GG	GG	GG	GG	GG	GG	GG	GG	GG	GG
S5_123374370	G/A	5	123374370	GG	GG	GG	GG	GG	GG	GG	GG	GG	GG	GG	GG	NN	GG	GG	GG	GG	GG	NN	GG	GG	GG	GG	GG	GG	GG	GG	GG	GG	GG	GG	GG	GG	GG	GG	GG	GG	GG	GG	GG	GG	GG	NN	GG	GG	GG
S5_123374380	G/C	5	123374380	GG	GG	GG	GG	GG	GG	GG	CC	GG	GG	GG	GG	NN	GG	GG	GG	GG	GG	NN	GG	GG	CC	GG	GG	GG	GG	GG	NN	GG	GG	GG	GG	GG	GG	GG	GG	GG	GG	GG	GG	GG	GG	NN	GG	GG	GG
S5_123374425	C/T	5	123374425	CC	CC	CC	CC	NN	CC	CC	CC	CC	CC	CC	CC	CC	CC	CC	CC	CC	CC	NN	CC	CC	CC	CC	CC	CC	CC	CC	CC	CC	CC	CC	CC	CC	CC	CC	NN	CC	CC	CC	CC	CC	CC	CC	CC	CC	CC
S5_123374431	C/G	5	123374431	CC	CC	CC	CC	NN	CC	CC	CC	CC	CC	CC	CC	CC	CC	CC	CC	CC	CC	NN	CC	CC	CC	CC	CC	CC	CC	CC	CC	CC	CC	CC	CC	CC	CC	CC	NN	CC	CC	CC	CC	CC	CC	CC	CC	CC	CC
S5_123374459	C/T	5	123374459	CC	CC	CC	CC	NN	CC	CC	CC	CC	CC	CC	CC	CC	CC	CC	CC	CC	CC	NN	CC	CC	CC	CC	CC	CC	CC	CC	CC	CC	CC	CC	CC	CC	CC	CC	NN	TT	CC	CC	CC	CC	CC	CC	CC	CC	CC
S5_123374474	T/A	5	123374474	TT	TT	TT	TT	NN	TT	TT	TT	TT	TT	TT	TT	TT	TT	TT	TT	TT	TT	NN	TT	TT	TT	TT	TT	TT	TT	TT	TT	TT	TT	TT	TT	TT	TT	TT	NN	TT	TT	TT	TT	TT	TT	TT	TT	TT	TT
S5_123431304	G/T	5	123431304	GG	GG	GG	GG	GG	GG	GG	GG	GG	GG	GG	GG	GG	GG	GG	GG	GG	GG	GG	GG	GG	GG	GG	GG	GG	GG	GG	GG	GG	GG	GG	GG	GG	GG	GG	NN	GG	GG	GG	GG	GG	GG	GG	NN	GG	GG
S5_123485085	C/A	5	123485085	CC	CC	CC	CC	CC	CC	CC	CC	CC	CC	CC	CC	CC	CC	CC	CC	CC	CC	CC	CC	CC	CC	CC	CC	CC	CC	CC	CC	CC	CC	CC	CC	CC	CC	CC	CC	CC	CC	CC	CC	CC	CC	CC	CC	CC	CC
S5_123485166	G/C	5	123485166	GG	GG	GG	GG	GG	GG	GG	GG	GG	GG	GG	GG	GG	GG	GG	GG	GG	GG	GG	GG	GG	GG	GG	GG	GG	GG	GG	GG	GG	GG	GG	GG	GG	GG	GG	GG	GG	GG	GG	GG	GG	GG	GG	GG	GG	GG
S5_123485192	C/T	5	123485192	NN	CC	CC	CC	CC	CC	CC	CC	CC	CC	TT	CC	CC	CC	CC	CC	CC	CC	NN	CC	CC	CC	CC	CC	CC	CC	NN	CC	CC	CC	CC	CC	CC	CC	CC	CC	CC	CC	CC	CC	CC	CC	TT	CC	CC	CC
S5_123485246	G/A	5	123485246	GG	GG	GG	GG	NN	AA	GG	GG	GG	GG	GG	GG	GG	GG	GG	GG	GG	GG	GG	AA	GG	GG	GG	GG	GG	GG	GG	GG	GG	GG	GG	GG	GG	GG	GG	NN	GG	AA	AA	GG	GG	GG	GG	GG	GG	GG
S4_233442651	G/C	4	233442651	GG	GG	GG	GG	GG	GG	GG	GG	GG	GG	GG	GG	GG	GG	GG	GG	GG	GG	GG	GG	GG	GG	GG	GG	GG	GG	GG	GG	GG	GG	GG	GG	GG	GG	GG	GG	GG	GG	GG	GG	GG	GG	GG	GG	GG	GG
S4_233442688	C/T	4	233442688	TT	CC	CC	CC	CC	CC	CC	CC	CC	CC	CC	CC	CC	TT	TT	TT	CC	CC	CC	CC	CC	CC	CC	CC	CC	CC	CC	CC	CC	CC	NN	CC	NN	NN	CC	CC	CC	CC	NN	CC	CC	CC	CC	CC	CC	NN
S4_233449905	G/A	4	233449905	GG	NN	NN	NN	NN	NN	NN	NN	GG	NN	NN	NN	NN	GG	GG	GG	NN	NN	NN	NN	NN	NN	NN	NN	NN	NN	NN	NN	GG	GG	NN	NN	NN	NN	AA	NN	NN	NN	NN	NN	NN	GG	NN	NN	NN	GG
S4_233449918	C/T	4	233449918	CC	NN	NN	NN	NN	NN	NN	NN	CC	NN	NN	NN	NN	CC	CC	CC	NN	NN	NN	NN	NN	NN	NN	NN	NN	NN	NN	NN	CC	CC	NN	NN	NN	NN	TT	NN	NN	NN	NN	NN	NN	CC	NN	NN	NN	CC
S4_233449930	C/T	4	233449930	CC	NN	NN	NN	NN	NN	NN	NN	CC	NN	NN	NN	NN	CC	CC	CC	NN	NN	NN	NN	NN	NN	NN	NN	NN	NN	NN	NN	CC	CC	NN	NN	NN	NN	TT	NN	NN	NN	NN	NN	NN	CC	NN	NN	NN	CC
S4_233449933	G/T	4	233449933	GG	NN	NN	NN	NN	NN	NN	NN	GG	NN	NN	NN	NN	GG	GG	GG	NN	NN	NN	NN	NN	NN	NN	NN	NN	NN	NN	NN	GG	GG	NN	NN	NN	NN	TT	NN	NN	NN	NN	NN	NN	GG	NN	NN	NN	GG
S4_233528075	C/T	4	233528075	CC	CC	CC	CC	CC	CC	CC	CC	CC	CC	CC	CC	CC	CC	CC	CC	CC	CC	CC	CC	CC	CC	CC	CC	CC	CC	CC	CC	CC	CC	NN	TT	NN	CC	CC	NN	CC	NN	NN	CC	TT	CC	CC	CC	CC	NN
S4_233531582	G/T	4	233531582	TT	GG	TT	GG	NN	GG	GG	NN	TT	GG	GG	TT	TT	TT	TT	TT	GG	GG	GG	NN	GG	NN	GG	GG	GG	GG	GG	GG	GG	GG	NN	TT	TT	NN	GG	NN	GG	GG	GG	GG	TT	TT	GG	NN	NN	NN
S4_233532760	G/A	4	233532760	AA	GG	NN	GG	GG	GG	GG	NN	AA	GG	GG	NN	NN	AA	AA	AA	GG	GG	GG	NN	GG	GG	GG	GG	GG	GG	GG	GG	GG	GG	NN	GG	GG	NN	GG	GG	GG	GG	GG	GG	GG	AA	GG	NN	GG	NN
S4_233534232	T/C	4	233534232	NN	TT	TT	TT	NN	TT	TT	TT	TT	TT	TT	TT	TT	NN	TT	TT	TT	TT	NN	TT	TT	TT	TT	TT	TT	TT	TT	TT	TT	TT	TT	TT	NN	TT	TT	NN	TT	TT	TT	TT	TT	NN	TT	TT	TT	TT
S4_233534300	G/A	4	233534300	GG	GG	GG	GG	GG	GG	GG	GG	GG	GG	GG	GG	GG	GG	GG	GG	GG	GG	GG	GG	GG	GG	GG	GG	GG	GG	GG	GG	GG	GG	GG	NN	NN	GG	GG	GG	GG	GG	GG	NN	NN	GG	GG	GG	GG	GG
S4_233534357	A/T	4	233534357	AA	AA	AA	AA	AA	AA	AA	AA	AA	AA	AA	AA	AA	AA	AA	AA	AA	AA	AA	NN	AA	AA	AA	AA	AA	AA	AA	AA	AA	AA	AA	NN	NN	AA	AA	AA	AA	NN	AA	AA	NN	AA	AA	NN	AA	AA
S4_233534375	A/G	4	233534375	AA	AA	AA	AA	AA	AA	AA	AA	AA	AA	AA	AA	AA	AA	AA	AA	GG	AA	NN	AA	AA	AA	AA	AA	AA	AA	AA	GG	AA	AA	AA	NN	NN	AA	AA	AA	AA	NN	AA	AA	NN	AA	AA	NN	AA	AA
S4_233534700	T/C	4	233534700	TT	CC	TT	CC	TT	TT	CC	NN	TT	CC	TT	TT	TT	TT	TT	TT	NN	CC	CC	NN	CC	CC	CC	CC	CC	NN	TT	CC	CC	CC	NN	NN	NN	NN	CC	TT	CC	CC	NN	CC	TT	TT	CC	NN	NN	TT
S4_233537287	G/T	4	233537287	GG	NN	GG	NN	GG	NN	NN	GG	NN	NN	GG	NN	GG	GG	GG	GG	NN	NN	NN	NN	NN	NN	NN	NN	NN	NN	NN	NN	NN	NN	NN	NN	NN	NN	NN	GG	NN	NN	NN	NN	NN	GG	NN	NN	NN	GG
S4_233542343	A/T	4	233542343	AA	AA	AA	AA	AA	AA	NN	NN	NN	AA	AA	AA	AA	AA	AA	AA	AA	AA	NN	NN	AA	AA	AA	AA	AA	AA	AA	AA	AA	AA	AA	AA	AA	AA	AA	AA	NN	NN	NN	AA	AA	AA	AA	AA	NN	AA
S4_233543126	T/C	4	233543126	TT	NN	NN	TT	NN	TT	NN	TT	TT	TT	NN	NN	NN	TT	TT	TT	NN	NN	TT	NN	TT	NN	TT	NN	NN	NN	NN	NN	NN	NN	TT	NN	NN	NN	NN	NN	NN	NN	NN	NN	NN	NN	NN	NN	TT	NN
S4_233543127	A/T	4	233543127	AA	NN	NN	AA	NN	AA	NN	AA	AA	AA	NN	NN	NN	AA	AA	AA	NN	NN	AA	NN	AA	NN	AA	NN	NN	NN	NN	NN	NN	NN	AA	NN	NN	NN	NN	NN	NN	NN	NN	NN	NN	NN	NN	NN	AA	NN
S4_233543131	A/G	4	233543131	AA	NN	NN	AA	NN	AA	NN	NN	AA	AA	AA	AA	NN	AA	AA	AA	AA	NN	GG	AA	AA	NN	AA	NN	NN	NN	AA	AA	AA	AA	NN	AA	NN	NN	NN	NN	NN	NN	NN	NN	AA	NN	AA	NN	NN	NN
S4_233543133	G/A	4	233543133	GG	NN	NN	GG	NN	GG	NN	GG	GG	GG	GG	GG	NN	GG	GG	GG	GG	NN	GG	GG	GG	NN	GG	NN	NN	NN	GG	GG	GG	GG	NN	GG	NN	NN	NN	NN	NN	NN	NN	NN	GG	NN	GG	NN	GG	NN
S4_233543198	G/C	4	233543198	GG	NN	NN	NN	GG	NN	NN	GG	NN	GG	CC	NN	CC	NN	GG	GG	CC	NN	NN	GG	CC	NN	NN	NN	CC	NN	CC	CC	CC	CC	NN	NN	NN	NN	NN	GG	NN	NN	NN	NN	NN	NN	GG	CC	GG	NN
S4_233543202	C/A/G	4	233543202	CC	AA	CC	CC	CC	CC	AA	CC	CC	CC	CC	CC	CC	CC	CC	CC	CC	CC	CC	CC	CC	NN	CC	AA	CC	AA	CC	CC	CC	CC	CC	AA	CC	AA	CC	CC	AA	NN	NN	NN	AA	CC	NN	CC	CC	CC
S4_233543258	G/C	4	233543258	GG	GG	GG	GG	NN	GG	GG	GG	GG	CC	GG	GG	GG	GG	GG	GG	GG	GG	GG	GG	GG	GG	GG	GG	GG	GG	GG	GG	GG	GG	NN	GG	GG	GG	CC	NN	GG	NN	NN	NN	GG	GG	GG	GG	GG	GG
S4_233558212	G/T	4	233558212	NN	NN	NN	TT	NN	GG	NN	GG	GG	GG	NN	GG	NN	GG	GG	GG	NN	NN	NN	GG	GG	NN	GG	GG	NN	GG	NN	NN	GG	GG	NN	NN	GG	NN	GG	NN	NN	NN	NN	NN	NN	NN	NN	NN	NN	NN
S4_233624451	A/T	4	233624451	NN	NN	NN	AA	NN	AA	AA	AA	AA	AA	AA	AA	NN	AA	AA	AA	TT	AA	NN	AA	NN	NN	AA	AA	AA	AA	AA	TT	AA	AA	NN	TT	AA	NN	AA	NN	AA	NN	AA	AA	TT	NN	AA	NN	NN	AA
S4_233625810	A/T	4	233625810	NN	NN	NN	AA	AA	AA	TT	AA	AA	AA	TT	AA	TT	NN	NN	NN	AA	AA	NN	AA	AA	NN	AA	AA	AA	AA	NN	AA	AA	AA	AA	AA	TT	NN	AA	AA	AA	NN	AA	AA	AA	NN	AA	NN	AA	NN
S4_233625835	G/A	4	233625835	NN	NN	NN	GG	GG	GG	GG	GG	GG	GG	AA	GG	AA	NN	NN	NN	GG	GG	NN	GG	GG	NN	GG	GG	GG	GG	NN	GG	GG	GG	GG	GG	GG	GG	GG	GG	GG	NN	GG	GG	GG	NN	GG	NN	GG	GG
S4_233625840	A/T	4	233625840	NN	NN	AA	AA	AA	AA	AA	AA	AA	AA	AA	AA	AA	NN	AA	AA	AA	AA	NN	AA	AA	AA	AA	AA	AA	AA	NN	AA	AA	AA	AA	AA	TT	AA	AA	AA	AA	NN	AA	AA	AA	NN	AA	NN	AA	AA
S4_233625854	G/A	4	233625854	GG	GG	GG	GG	GG	GG	GG	GG	GG	GG	GG	NN	GG	AA	AA	AA	GG	GG	GG	GG	GG	GG	GG	GG	GG	GG	GG	GG	GG	GG	NN	GG	GG	GG	GG	GG	GG	GG	GG	NN	GG	GG	GG	GG	GG	GG
S4_233625855	C/G	4	233625855	GG	GG	CC	NN	NN	NN	NN	NN	NN	CC	NN	NN	CC	CC	CC	CC	NN	NN	CC	NN	NN	CC	CC	NN	NN	NN	GG	NN	CC	CC	NN	NN	NN	GG	NN	NN	NN	GG	NN	NN	CC	GG	NN	GG	NN	NN
S4_233625960	C/T	4	233625960	NN	TT	CC	CC	CC	CC	TT	CC	TT	CC	CC	TT	CC	TT	TT	TT	CC	NN	TT	NN	CC	NN	CC	CC	CC	CC	TT	CC	CC	CC	NN	CC	CC	TT	CC	CC	TT	TT	NN	CC	CC	TT	CC	TT	CC	NN
S4_233626033	C/A	4	233626033	AA	CC	CC	CC	CC	CC	CC	CC	AA	CC	CC	AA	CC	AA	AA	AA	CC	AA	AA	NN	CC	NN	CC	CC	CC	CC	AA	CC	CC	CC	NN	CC	CC	NN	CC	CC	AA	CC	NN	CC	CC	AA	CC	AA	CC	CC
S4_233626185	G/A	4	233626185	GG	GG	GG	GG	GG	GG	GG	GG	NN	GG	GG	NN	GG	NN	AA	AA	GG	GG	GG	GG	GG	GG	GG	GG	GG	GG	GG	GG	GG	GG	NN	GG	GG	GG	GG	GG	GG	NN	GG	NN	GG	GG	GG	GG	GG	GG
S4_233626196	A/C	4	233626196	CC	AA	AA	AA	AA	AA	AA	AA	NN	AA	AA	NN	AA	NN	CC	CC	AA	AA	CC	NN	AA	AA	AA	AA	AA	AA	NN	AA	AA	AA	NN	AA	AA	AA	AA	AA	AA	NN	AA	NN	AA	CC	AA	CC	AA	AA
S4_233626197	T/C	4	233626197	CC	TT	TT	TT	TT	TT	TT	TT	NN	TT	TT	NN	TT	NN	CC	CC	TT	TT	CC	NN	TT	TT	TT	TT	TT	TT	NN	TT	TT	TT	NN	TT	TT	TT	TT	TT	TT	NN	TT	NN	TT	CC	TT	CC	TT	TT
S4_233626802	A/T	4	233626802	AA	AA	AA	AA	AA	AA	AA	AA	AA	AA	AA	AA	AA	AA	AA	AA	AA	AA	AA	AA	AA	AA	AA	AA	AA	AA	AA	AA	AA	AA	AA	AA	AA	AA	AA	AA	AA	AA	AA	AA	AA	AA	AA	AA	AA	AA
S4_233626821	G/T	4	233626821	GG	TT	GG	TT	TT	GG	TT	NN	GG	GG	GG	GG	GG	GG	GG	GG	GG	GG	GG	GG	GG	NN	GG	GG	GG	GG	GG	GG	TT	TT	GG	GG	TT	NN	GG	TT	GG	GG	GG	GG	GG	GG	GG	GG	GG	GG
S4_233626823	T/C	4	233626823	CC	CC	TT	CC	CC	TT	CC	NN	NN	TT	TT	CC	TT	CC	CC	CC	TT	TT	CC	NN	TT	NN	TT	TT	TT	TT	CC	TT	CC	CC	NN	TT	CC	NN	TT	CC	TT	TT	TT	NN	TT	TT	TT	CC	TT	TT
S4_233626848	C/T	4	233626848	CC	CC	CC	CC	CC	CC	CC	CC	CC	CC	CC	CC	CC	CC	CC	CC	CC	CC	CC	CC	CC	CC	CC	CC	CC	CC	CC	CC	CC	CC	CC	CC	CC	CC	CC	CC	CC	NN	CC	CC	CC	CC	CC	CC	CC	CC
S4_233627058	C/A	4	233627058	AA	AA	NN	AA	CC	CC	CC	CC	CC	CC	AA	CC	AA	CC	CC	CC	CC	CC	CC	NN	CC	AA	CC	CC	CC	CC	CC	CC	CC	CC	CC	CC	CC	CC	CC	CC	CC	CC	CC	CC	CC	CC	CC	CC	CC	CC
S4_233627106	G/A	4	233627106	GG	GG	GG	GG	GG	GG	GG	GG	GG	GG	GG	GG	GG	GG	GG	GG	GG	GG	GG	GG	GG	GG	GG	GG	GG	GG	GG	GG	GG	GG	GG	GG	GG	GG	GG	GG	GG	GG	GG	GG	GG	GG	GG	GG	GG	GG
S4_233627332	G/A	4	233627332	GG	GG	GG	GG	GG	NN	GG	GG	GG	AA	GG	GG	GG	GG	GG	GG	GG	GG	GG	GG	GG	GG	GG	AA	GG	AA	GG	GG	GG	GG	GG	GG	GG	NN	GG	GG	GG	NN	GG	GG	GG	GG	GG	GG	GG	GG
S4_233627342	A/G	4	233627342	AA	AA	AA	AA	AA	AA	AA	AA	AA	AA	AA	AA	AA	AA	AA	AA	AA	AA	AA	AA	AA	AA	AA	AA	AA	AA	AA	AA	AA	AA	AA	AA	AA	NN	AA	AA	AA	NN	AA	AA	AA	AA	AA	AA	AA	AA
S4_233627499	A/C	4	233627499	AA	AA	AA	NN	AA	AA	AA	AA	AA	AA	AA	AA	AA	CC	CC	CC	CC	CC	AA	AA	CC	AA	NN	AA	CC	AA	AA	CC	CC	CC	CC	AA	AA	AA	AA	AA	AA	AA	AA	NN	AA	CC	AA	AA	NN	NN
S4_233627504	A/T	4	233627504	AA	AA	AA	NN	AA	AA	AA	AA	AA	AA	AA	AA	AA	TT	TT	TT	TT	TT	AA	AA	TT	AA	NN	AA	TT	AA	AA	TT	TT	TT	TT	AA	AA	AA	AA	AA	AA	AA	AA	NN	AA	TT	AA	AA	NN	NN
S4_233627802	C/T	4	233627802	CC	CC	CC	NN	CC	CC	CC	CC	TT	CC	CC	NN	CC	TT	TT	TT	TT	TT	CC	CC	TT	CC	TT	CC	TT	CC	CC	TT	TT	TT	TT	CC	CC	NN	CC	CC	CC	CC	CC	NN	CC	CC	CC	CC	NN	TT
S4_233627850	G/A	4	233627850	GG	GG	GG	GG	GG	GG	AA	GG	GG	GG	GG	GG	GG	GG	GG	GG	GG	GG	AA	GG	GG	GG	GG	GG	GG	GG	AA	GG	GG	GG	GG	GG	GG	AA	GG	GG	GG	GG	GG	GG	GG	AA	AA	AA	GG	GG
S4_233627893	G/T	4	233627893	GG	GG	GG	GG	GG	GG	GG	GG	GG	GG	GG	GG	GG	NN	GG	GG	GG	GG	GG	GG	GG	GG	GG	GG	GG	GG	GG	GG	GG	GG	GG	GG	GG	GG	GG	GG	GG	NN	GG	GG	GG	NN	GG	NN	GG	GG
S4_233627998	G/T	4	233627998	GG	GG	GG	GG	GG	GG	GG	GG	GG	GG	GG	GG	GG	NN	GG	GG	GG	NN	TT	GG	GG	GG	GG	GG	GG	GG	GG	GG	GG	GG	GG	GG	GG	NN	GG	GG	GG	NN	GG	GG	GG	GG	GG	GG	GG	GG
S4_233628414	C/T	4	233628414	CC	CC	CC	NN	CC	CC	CC	CC	TT	CC	CC	NN	CC	CC	CC	CC	TT	CC	CC	CC	TT	CC	TT	CC	TT	CC	CC	TT	CC	CC	TT	CC	CC	CC	CC	CC	CC	CC	CC	TT	CC	NN	CC	CC	NN	CC
S4_233629566	A/T	4	233629566	AA	AA	AA	AA	AA	AA	AA	AA	TT	AA	AA	NN	AA	NN	AA	AA	TT	AA	AA	AA	TT	AA	AA	AA	TT	AA	AA	TT	AA	AA	TT	AA	TT	AA	AA	AA	AA	AA	AA	NN	AA	AA	AA	AA	AA	AA
S4_233629615	G/A	4	233629615	AA	GG	GG	GG	GG	GG	GG	GG	GG	GG	GG	GG	GG	AA	AA	AA	GG	GG	GG	NN	GG	GG	GG	GG	GG	GG	GG	GG	GG	GG	GG	GG	GG	GG	GG	GG	GG	GG	GG	GG	GG	GG	GG	GG	GG	GG
S4_233635129	G/A	4	233635129	GG	GG	GG	GG	GG	GG	GG	GG	AA	GG	GG	NN	GG	GG	GG	GG	AA	GG	GG	GG	AA	GG	GG	GG	AA	GG	GG	AA	GG	GG	AA	GG	AA	NN	GG	GG	GG	GG	GG	GG	GG	GG	GG	GG	GG	GG
S4_233635200	T/A	4	233635200	TT	TT	TT	TT	TT	TT	TT	TT	TT	TT	TT	TT	TT	AA	AA	AA	TT	AA	TT	TT	TT	TT	TT	TT	TT	TT	TT	TT	TT	TT	TT	TT	TT	NN	TT	TT	TT	AA	TT	TT	TT	TT	TT	TT	TT	TT
S4_233635626	T/C	4	233635626	TT	CC	TT	CC	CC	TT	CC	CC	TT	CC	TT	NN	TT	TT	TT	TT	TT	TT	TT	NN	TT	TT	CC	TT	TT	TT	CC	TT	CC	CC	TT	CC	TT	NN	CC	CC	CC	TT	TT	NN	CC	TT	CC	NN	CC	NN
S4_233635637	T/A	4	233635637	TT	AA	TT	NN	TT	TT	TT	TT	TT	TT	TT	TT	TT	TT	TT	TT	TT	TT	TT	TT	TT	TT	AA	TT	TT	TT	TT	TT	TT	TT	TT	TT	TT	TT	TT	TT	TT	TT	TT	NN	TT	TT	TT	TT	NN	TT
S4_233635664	T/A	4	233635664	TT	TT	TT	TT	TT	TT	TT	TT	TT	TT	TT	TT	TT	TT	TT	TT	TT	TT	TT	TT	TT	TT	TT	TT	TT	TT	TT	TT	TT	TT	TT	TT	TT	TT	TT	TT	TT	TT	TT	TT	TT	TT	TT	TT	TT	TT
S4_233636032	G/A	4	233636032	GG	NN	GG	NN	NN	NN	GG	NN	GG	NN	GG	GG	NN	GG	GG	GG	GG	AA	NN	NN	GG	GG	NN	NN	GG	GG	GG	GG	GG	GG	GG	GG	GG	GG	NN	NN	NN	AA	NN	NN	GG	GG	GG	NN	NN	GG
S4_233636034	T/A	4	233636034	TT	NN	TT	NN	NN	NN	TT	NN	TT	NN	TT	TT	NN	AA	AA	AA	TT	AA	NN	NN	TT	TT	NN	NN	TT	TT	TT	TT	TT	TT	TT	TT	TT	AA	NN	NN	NN	AA	NN	NN	TT	TT	TT	NN	NN	TT
S4_233636054	C/T	4	233636054	CC	NN	CC	NN	NN	NN	CC	NN	CC	NN	CC	CC	NN	CC	CC	CC	CC	CC	NN	NN	CC	CC	NN	NN	CC	CC	CC	CC	CC	CC	CC	CC	CC	CC	NN	NN	NN	CC	NN	NN	CC	TT	CC	NN	NN	CC
S4_233636073	T/C	4	233636073	TT	NN	TT	NN	NN	NN	TT	NN	TT	NN	TT	TT	NN	TT	TT	TT	TT	TT	NN	NN	TT	TT	NN	NN	TT	TT	CC	TT	TT	TT	TT	TT	TT	TT	NN	NN	NN	TT	NN	NN	TT	TT	TT	NN	NN	TT
S4_233636078	G/C	4	233636078	GG	NN	GG	NN	NN	NN	GG	NN	GG	NN	GG	GG	NN	GG	GG	GG	GG	CC	NN	NN	GG	GG	NN	NN	GG	GG	GG	GG	GG	GG	GG	GG	GG	GG	NN	NN	NN	CC	NN	NN	GG	GG	GG	NN	NN	GG
S4_233636122	T/C	4	233636122	TT	TT	TT	TT	TT	TT	TT	TT	TT	TT	TT	TT	TT	CC	CC	CC	TT	CC	TT	TT	TT	TT	NN	TT	TT	TT	TT	TT	TT	TT	TT	TT	TT	TT	TT	TT	TT	CC	TT	TT	TT	TT	TT	TT	TT	TT
S4_233636136	C/T	4	233636136	CC	CC	CC	CC	CC	CC	CC	CC	CC	CC	CC	CC	CC	CC	CC	CC	CC	CC	CC	CC	CC	CC	CC	CC	CC	CC	CC	CC	CC	CC	CC	CC	CC	CC	CC	CC	CC	CC	CC	CC	CC	TT	CC	CC	CC	CC
S4_233636224	C/T	4	233636224	CC	CC	CC	CC	CC	CC	CC	CC	CC	CC	CC	NN	CC	TT	TT	TT	CC	TT	CC	CC	CC	CC	NN	CC	CC	CC	CC	CC	CC	CC	CC	CC	NN	NN	CC	CC	CC	NN	CC	CC	CC	CC	CC	CC	CC	CC
S4_233636245	G/A	4	233636245	GG	GG	GG	GG	GG	GG	GG	GG	GG	GG	GG	NN	GG	GG	GG	GG	GG	GG	GG	GG	GG	GG	NN	GG	GG	GG	GG	GG	GG	GG	GG	GG	NN	NN	GG	GG	GG	NN	GG	GG	GG	GG	GG	GG	GG	GG
S4_233636256	G/A	4	233636256	GG	GG	GG	GG	GG	GG	GG	GG	GG	GG	GG	NN	GG	GG	GG	GG	GG	GG	GG	GG	GG	GG	NN	GG	GG	GG	GG	GG	GG	GG	GG	GG	NN	NN	AA	GG	GG	NN	GG	GG	GG	GG	GG	GG	GG	GG
S4_233636440	C/T	4	233636440	TT	CC	CC	NN	NN	CC	NN	NN	CC	CC	CC	CC	CC	CC	CC	CC	CC	CC	CC	NN	CC	NN	CC	CC	CC	CC	CC	CC	TT	TT	CC	NN	CC	CC	CC	NN	NN	CC	CC	CC	NN	NN	NN	NN	NN	NN
S4_233636547	C/T	4	233636547	CC	CC	TT	CC	CC	CC	CC	CC	CC	CC	TT	CC	TT	CC	CC	CC	CC	CC	NN	CC	CC	TT	CC	CC	CC	CC	CC	CC	CC	CC	CC	CC	CC	CC	CC	NN	CC	NN	CC	CC	CC	CC	CC	CC	CC	CC
S4_233636604	C/T	4	233636604	CC	CC	CC	CC	CC	CC	CC	CC	NN	CC	CC	NN	CC	CC	CC	CC	TT	CC	CC	CC	NN	CC	CC	CC	TT	CC	CC	TT	CC	CC	TT	CC	NN	NN	CC	NN	CC	CC	CC	NN	CC	CC	CC	NN	CC	CC
S4_233636620	C/T	4	233636620	TT	CC	CC	CC	CC	CC	CC	CC	NN	CC	CC	CC	CC	CC	CC	CC	CC	CC	CC	NN	CC	NN	CC	CC	CC	CC	CC	CC	CC	CC	CC	CC	NN	NN	CC	NN	CC	CC	CC	CC	CC	CC	CC	NN	CC	NN
S4_233636626	C/T	4	233636626	CC	CC	CC	CC	CC	CC	CC	CC	NN	CC	CC	CC	CC	CC	CC	CC	CC	TT	CC	CC	CC	CC	CC	CC	CC	CC	CC	CC	CC	CC	CC	CC	NN	NN	CC	NN	CC	TT	CC	CC	CC	CC	CC	NN	CC	CC
S4_233636686	G/A	4	233636686	GG	GG	GG	GG	GG	GG	GG	GG	NN	GG	GG	NN	GG	GG	GG	GG	AA	GG	GG	GG	AA	GG	GG	GG	AA	GG	GG	AA	GG	GG	NN	GG	AA	GG	GG	GG	GG	GG	GG	NN	GG	GG	GG	GG	GG	GG
S4_233636692	C/G	4	233636692	CC	CC	CC	CC	CC	CC	CC	CC	NN	CC	CC	CC	CC	GG	GG	GG	CC	CC	CC	CC	CC	CC	CC	CC	CC	CC	CC	CC	CC	CC	CC	CC	CC	CC	CC	CC	CC	CC	CC	CC	CC	CC	CC	CC	CC	CC
S4_233636707	G/A	4	233636707	AA	GG	GG	GG	GG	GG	GG	GG	NN	GG	GG	GG	GG	GG	GG	GG	GG	GG	GG	NN	GG	NN	GG	GG	GG	GG	GG	GG	GG	GG	GG	GG	GG	GG	GG	GG	GG	GG	GG	GG	GG	GG	GG	GG	GG	NN
S4_233636708	C/T	4	233636708	CC	CC	CC	CC	CC	CC	CC	CC	NN	CC	CC	CC	CC	CC	CC	CC	CC	TT	CC	CC	CC	CC	CC	CC	CC	CC	CC	CC	CC	CC	CC	CC	CC	NN	CC	CC	CC	TT	CC	CC	CC	CC	CC	CC	CC	CC
S4_233636712	G/A	4	233636712	GG	GG	GG	NN	GG	GG	GG	GG	NN	GG	GG	GG	GG	GG	GG	GG	GG	GG	GG	GG	GG	GG	NN	GG	GG	GG	GG	GG	GG	GG	GG	GG	GG	GG	GG	GG	GG	GG	GG	AA	GG	GG	GG	GG	NN	GG
S4_233636716	G/A	4	233636716	GG	GG	GG	NN	GG	GG	GG	GG	NN	GG	GG	GG	GG	GG	GG	GG	GG	GG	GG	GG	GG	GG	NN	GG	GG	GG	GG	GG	GG	GG	GG	GG	GG	GG	GG	GG	GG	GG	GG	AA	GG	GG	GG	GG	NN	GG
S4_233636718	G/C	4	233636718	GG	GG	GG	NN	GG	GG	GG	GG	NN	GG	GG	GG	GG	GG	GG	GG	GG	GG	GG	GG	GG	GG	NN	GG	GG	GG	GG	GG	GG	GG	GG	GG	GG	GG	GG	GG	GG	GG	GG	CC	GG	GG	GG	GG	NN	GG
S4_233636720	C/T	4	233636720	CC	CC	CC	CC	CC	CC	CC	CC	NN	CC	CC	CC	CC	TT	TT	TT	CC	CC	CC	CC	CC	CC	CC	CC	CC	CC	CC	CC	CC	CC	CC	CC	CC	CC	CC	CC	CC	CC	CC	CC	CC	CC	CC	CC	CC	CC
S4_233639061	C/T	4	233639061	TT	CC	CC	NN	CC	CC	CC	CC	CC	CC	CC	CC	CC	NN	CC	CC	CC	NN	CC	NN	CC	CC	TT	CC	CC	CC	CC	CC	CC	CC	CC	CC	CC	CC	CC	CC	CC	NN	CC	TT	CC	CC	CC	CC	NN	CC
S4_233639063	G/C	4	233639063	GG	GG	GG	NN	GG	GG	GG	GG	GG	GG	GG	GG	GG	NN	NN	NN	GG	NN	GG	GG	GG	GG	CC	GG	GG	GG	GG	GG	GG	GG	GG	GG	GG	GG	GG	GG	GG	NN	GG	CC	GG	GG	GG	GG	NN	GG
S4_233639064	T/A	4	233639064	TT	TT	TT	NN	TT	TT	TT	TT	TT	TT	TT	TT	TT	NN	NN	NN	TT	NN	TT	TT	TT	TT	AA	TT	TT	TT	TT	TT	TT	TT	TT	TT	TT	TT	TT	TT	TT	NN	TT	AA	TT	TT	TT	TT	NN	TT
S4_233639066	G/C	4	233639066	GG	GG	GG	NN	GG	GG	GG	GG	GG	GG	GG	GG	GG	NN	NN	NN	GG	NN	GG	GG	GG	GG	CC	GG	GG	GG	GG	GG	GG	GG	GG	GG	GG	GG	GG	GG	GG	NN	GG	CC	GG	GG	GG	GG	NN	GG
S4_233639067	T/G	4	233639067	TT	TT	TT	NN	TT	TT	TT	TT	TT	TT	TT	TT	TT	NN	TT	TT	TT	NN	TT	TT	TT	TT	GG	TT	TT	TT	TT	TT	TT	TT	TT	TT	TT	TT	TT	TT	TT	NN	TT	GG	TT	TT	TT	TT	NN	TT
S4_233639071	C/A	4	233639071	CC	CC	CC	NN	CC	CC	CC	CC	CC	CC	CC	CC	CC	NN	CC	CC	CC	NN	CC	CC	CC	CC	AA	CC	CC	CC	CC	CC	CC	CC	CC	CC	CC	CC	CC	CC	CC	NN	CC	AA	CC	CC	CC	CC	NN	CC
S4_233639074	G/T	4	233639074	GG	GG	GG	NN	GG	GG	GG	GG	GG	GG	GG	GG	GG	NN	GG	GG	GG	NN	GG	GG	GG	GG	TT	GG	GG	GG	GG	GG	GG	GG	GG	GG	GG	GG	GG	GG	GG	NN	GG	TT	GG	GG	GG	GG	NN	GG
S4_233639075	G/T	4	233639075	GG	GG	GG	NN	GG	GG	GG	GG	GG	GG	GG	GG	GG	NN	GG	GG	GG	NN	GG	GG	GG	GG	TT	GG	GG	GG	GG	GG	GG	GG	GG	GG	GG	GG	GG	GG	GG	NN	GG	TT	GG	GG	GG	GG	NN	GG
S4_233639077	C/G	4	233639077	CC	CC	CC	NN	CC	CC	CC	CC	CC	CC	CC	CC	CC	NN	CC	CC	CC	NN	CC	CC	CC	CC	GG	CC	CC	CC	CC	CC	CC	CC	CC	CC	CC	CC	CC	CC	CC	NN	CC	GG	CC	CC	CC	CC	NN	CC
S4_233639078	A/C	4	233639078	AA	AA	AA	NN	AA	AA	AA	AA	AA	AA	AA	AA	AA	NN	AA	AA	AA	NN	AA	AA	AA	AA	CC	AA	AA	AA	AA	AA	AA	AA	AA	AA	AA	AA	AA	AA	AA	NN	AA	CC	AA	AA	AA	AA	NN	AA
S4_233639092	C/A	4	233639092	CC	CC	CC	CC	CC	CC	CC	CC	CC	CC	CC	CC	CC	NN	CC	CC	CC	NN	CC	CC	CC	CC	CC	CC	CC	CC	CC	CC	CC	CC	CC	AA	CC	CC	CC	CC	CC	NN	CC	CC	AA	CC	CC	CC	CC	CC
S4_233639098	C/T	4	233639098	TT	CC	CC	CC	CC	CC	CC	CC	CC	CC	CC	CC	CC	NN	CC	CC	CC	NN	CC	NN	CC	TT	CC	CC	CC	CC	CC	CC	CC	CC	CC	CC	CC	CC	CC	CC	CC	NN	CC	CC	CC	CC	CC	CC	CC	NN
S4_233658400	C/T	4	233658400	CC	CC	CC	NN	TT	CC	TT	TT	CC	TT	CC	NN	CC	CC	CC	CC	CC	CC	CC	CC	CC	CC	CC	CC	CC	CC	TT	CC	TT	TT	CC	TT	CC	NN	TT	TT	TT	CC	CC	CC	TT	CC	TT	TT	NN	CC
S4_233658573	C/G	4	233658573	CC	CC	CC	CC	CC	CC	CC	CC	CC	CC	CC	CC	CC	GG	GG	GG	CC	GG	CC	CC	CC	CC	CC	CC	CC	CC	CC	CC	CC	CC	CC	CC	CC	NN	CC	CC	CC	GG	CC	CC	CC	CC	CC	CC	CC	CC
S4_233658576	C/G	4	233658576	CC	CC	CC	CC	CC	CC	CC	CC	CC	CC	CC	CC	CC	GG	GG	GG	CC	GG	CC	CC	CC	CC	CC	CC	CC	CC	CC	CC	CC	CC	CC	CC	CC	NN	CC	CC	CC	GG	CC	CC	CC	CC	CC	CC	CC	CC
S4_233658577	T/A	4	233658577	TT	TT	TT	TT	TT	TT	TT	TT	TT	TT	TT	TT	TT	AA	AA	AA	TT	AA	TT	TT	TT	TT	TT	TT	TT	TT	TT	TT	TT	TT	TT	TT	TT	NN	TT	TT	TT	AA	TT	TT	TT	TT	TT	TT	TT	TT
S4_233658578	A/G	4	233658578	AA	AA	AA	AA	AA	AA	AA	AA	AA	AA	AA	AA	AA	GG	GG	GG	AA	GG	AA	AA	AA	AA	AA	AA	AA	AA	AA	AA	AA	AA	AA	AA	AA	NN	AA	AA	AA	GG	AA	AA	AA	AA	AA	AA	AA	AA
S4_233658579	G/A	4	233658579	GG	GG	GG	GG	GG	GG	GG	GG	GG	GG	GG	GG	GG	AA	AA	AA	GG	AA	GG	GG	GG	GG	GG	GG	GG	GG	GG	GG	GG	GG	GG	GG	GG	NN	GG	GG	GG	AA	GG	GG	GG	GG	GG	GG	GG	GG
S4_233661147	C/G	4	233661147	CC	CC	CC	CC	CC	CC	CC	CC	NN	CC	CC	NN	CC	NN	CC	CC	GG	CC	CC	CC	GG	CC	NN	CC	GG	CC	CC	GG	CC	CC	NN	CC	GG	CC	CC	CC	CC	NN	CC	CC	CC	CC	CC	CC	CC	CC
S4_233661148	A/G	4	233661148	AA	AA	AA	AA	AA	AA	AA	AA	AA	AA	AA	AA	AA	NN	AA	AA	AA	GG	AA	AA	AA	AA	AA	AA	AA	AA	AA	AA	AA	AA	AA	AA	AA	AA	AA	AA	AA	NN	AA	AA	AA	AA	AA	AA	AA	AA
S4_233661163	C/T	4	233661163	CC	TT	CC	NN	CC	CC	CC	CC	CC	CC	CC	CC	CC	NN	CC	CC	CC	CC	CC	CC	CC	CC	NN	CC	CC	CC	CC	CC	CC	CC	CC	CC	CC	CC	CC	CC	CC	NN	CC	TT	CC	CC	CC	CC	NN	NN
S4_233661312	G/A	4	233661312	GG	NN	AA	NN	AA	AA	AA	AA	NN	AA	AA	NN	AA	NN	GG	GG	GG	GG	AA	NN	GG	NN	GG	AA	GG	AA	AA	GG	AA	AA	GG	AA	GG	NN	AA	AA	AA	GG	AA	GG	AA	NN	AA	AA	NN	GG
S4_233661317	G/A	4	233661317	GG	NN	GG	GG	GG	GG	GG	GG	GG	GG	GG	GG	GG	NN	GG	GG	GG	GG	GG	GG	GG	NN	GG	GG	GG	GG	GG	GG	GG	GG	GG	GG	GG	GG	GG	GG	GG	GG	GG	GG	GG	NN	GG	GG	NN	GG
S4_233757495	G/T	4	233757495	GG	GG	GG	GG	GG	GG	GG	GG	NN	GG	GG	NN	GG	GG	GG	GG	TT	GG	GG	GG	TT	GG	GG	GG	TT	GG	GG	TT	GG	GG	NN	GG	TT	GG	GG	GG	GG	GG	GG	GG	GG	GG	GG	GG	GG	GG
S4_233757880	A/T	4	233757880	TT	TT	AA	NN	AA	AA	AA	AA	AA	AA	AA	AA	AA	AA	AA	AA	AA	AA	AA	NN	AA	AA	TT	AA	AA	AA	AA	AA	AA	AA	AA	AA	AA	AA	AA	AA	AA	AA	AA	TT	AA	AA	AA	AA	TT	NN
S4_233757887	C/T	4	233757887	CC	CC	CC	CC	CC	CC	CC	CC	CC	CC	CC	CC	CC	TT	TT	TT	CC	CC	CC	CC	CC	CC	CC	CC	CC	CC	CC	CC	CC	CC	CC	CC	CC	NN	CC	CC	CC	CC	CC	CC	CC	CC	CC	CC	CC	CC
S4_233757890	T/C	4	233757890	TT	TT	TT	TT	TT	TT	TT	TT	TT	TT	TT	TT	TT	CC	CC	CC	TT	TT	TT	TT	TT	TT	TT	TT	TT	TT	TT	TT	TT	TT	TT	TT	TT	NN	TT	TT	TT	TT	TT	TT	TT	TT	TT	TT	TT	TT
S4_233757906	C/T	4	233757906	CC	CC	CC	CC	CC	TT	CC	CC	NN	CC	CC	CC	CC	CC	CC	CC	CC	CC	TT	CC	CC	CC	CC	TT	CC	TT	CC	CC	CC	CC	CC	CC	CC	CC	CC	CC	CC	CC	TT	CC	CC	TT	CC	CC	CC	CC
S4_233761913	C/T	4	233761913	CC	NN	CC	CC	CC	CC	CC	CC	CC	CC	CC	CC	CC	CC	CC	CC	CC	NN	NN	CC	CC	NN	CC	CC	CC	CC	CC	CC	CC	CC	CC	CC	CC	CC	CC	CC	CC	NN	CC	CC	CC	CC	CC	CC	CC	CC
S4_233761931	C/T	4	233761931	TT	NN	TT	CC	CC	CC	CC	CC	CC	CC	TT	CC	NN	CC	CC	CC	CC	NN	NN	NN	CC	NN	CC	CC	CC	CC	CC	CC	CC	CC	CC	TT	TT	NN	CC	CC	CC	NN	CC	NN	NN	CC	CC	CC	NN	NN
S4_233761947	T/G	4	233761947	TT	NN	TT	TT	TT	TT	TT	TT	TT	TT	TT	TT	TT	TT	TT	TT	TT	NN	NN	TT	TT	NN	TT	TT	TT	TT	TT	TT	TT	TT	TT	TT	TT	TT	TT	TT	TT	NN	TT	TT	TT	TT	TT	TT	TT	TT
S4_233761949	T/A	4	233761949	TT	NN	TT	TT	TT	TT	TT	TT	TT	TT	TT	TT	TT	TT	TT	TT	TT	NN	NN	TT	TT	NN	TT	TT	TT	TT	TT	TT	TT	TT	TT	TT	TT	TT	TT	TT	TT	NN	TT	TT	TT	TT	TT	TT	TT	TT
S4_233762040	G/T	4	233762040	GG	NN	GG	GG	GG	GG	GG	GG	GG	GG	NN	GG	GG	GG	GG	GG	GG	NN	NN	GG	GG	NN	GG	GG	NN	GG	GG	NN	GG	GG	GG	NN	GG	NN	GG	GG	GG	NN	GG	GG	NN	GG	GG	GG	NN	GG
S4_233762233	G/T	4	233762233	GG	NN	TT	GG	GG	GG	NN	GG	GG	GG	TT	GG	TT	GG	GG	GG	GG	NN	TT	GG	GG	GG	NN	GG	NN	GG	GG	NN	GG	GG	GG	NN	GG	GG	GG	GG	GG	TT	GG	GG	GG	GG	GG	GG	NN	NN
S4_233762316	C/A	4	233762316	CC	NN	CC	CC	CC	CC	CC	CC	CC	CC	CC	CC	CC	CC	CC	CC	CC	CC	CC	CC	CC	CC	CC	CC	CC	CC	CC	CC	CC	CC	CC	CC	CC	NN	CC	CC	CC	CC	CC	CC	CC	CC	CC	CC	CC	CC
S4_233762327	T/C	4	233762327	TT	NN	CC	TT	TT	TT	TT	TT	TT	TT	CC	TT	CC	TT	TT	TT	TT	TT	CC	TT	TT	TT	TT	TT	TT	TT	TT	TT	TT	TT	TT	TT	TT	NN	TT	TT	TT	CC	TT	CC	TT	TT	TT	TT	NN	NN
S4_233763712	T/A	4	233763712	TT	TT	TT	TT	TT	TT	AA	TT	TT	TT	TT	NN	TT	AA	AA	AA	AA	TT	AA	NN	AA	AA	TT	TT	AA	TT	TT	AA	TT	TT	AA	TT	TT	NN	TT	TT	TT	TT	TT	TT	TT	TT	TT	AA	NN	NN
S4_233777761	G/A	4	233777761	NN	GG	GG	GG	GG	NN	NN	GG	GG	GG	NN	GG	GG	NN	GG	GG	GG	AA	GG	GG	GG	NN	NN	NN	GG	NN	NN	GG	GG	GG	GG	GG	NN	NN	GG	GG	NN	GG	GG	GG	GG	NN	NN	GG	GG	GG
S4_233777792	C/G	4	233777792	NN	CC	CC	NN	CC	NN	NN	CC	CC	CC	NN	CC	CC	GG	GG	GG	CC	CC	CC	CC	CC	NN	NN	NN	CC	NN	NN	CC	CC	CC	CC	CC	NN	NN	CC	CC	NN	CC	CC	NN	CC	NN	CC	CC	NN	CC
S4_233777793	T/C	4	233777793	NN	TT	TT	NN	CC	NN	NN	CC	NN	TT	NN	TT	TT	TT	TT	TT	CC	CC	CC	TT	CC	NN	NN	NN	CC	NN	NN	CC	CC	CC	CC	TT	NN	NN	TT	CC	NN	TT	TT	NN	TT	NN	TT	TT	TT	NN
S4_233777794	G/A	4	233777794	NN	GG	GG	NN	AA	NN	NN	AA	NN	GG	NN	GG	GG	GG	GG	GG	AA	AA	AA	GG	AA	NN	NN	NN	AA	NN	NN	AA	AA	AA	AA	GG	NN	NN	GG	AA	NN	GG	GG	NN	GG	NN	GG	GG	GG	NN
S4_233778205	G/A	4	233778205	GG	GG	GG	GG	GG	GG	GG	GG	GG	GG	GG	GG	GG	NN	GG	GG	GG	NN	NN	GG	NN	GG	GG	GG	GG	GG	GG	GG	GG	GG	GG	GG	GG	GG	GG	GG	GG	NN	GG	GG	GG	GG	GG	GG	GG	NN
S4_233778215	A/G	4	233778215	AA	AA	AA	AA	GG	AA	AA	GG	NN	AA	AA	AA	AA	NN	AA	AA	AA	NN	NN	AA	NN	AA	AA	AA	AA	AA	AA	AA	GG	GG	AA	AA	AA	AA	AA	GG	AA	NN	AA	AA	AA	AA	AA	AA	AA	AA
S4_233778267	A/G	4	233778267	NN	AA	AA	NN	AA	NN	NN	AA	AA	GG	NN	NN	AA	GG	GG	GG	AA	AA	AA	NN	AA	NN	NN	NN	AA	NN	NN	AA	AA	AA	AA	AA	NN	NN	GG	AA	NN	NN	GG	NN	AA	NN	NN	NN	NN	AA
S4_233778291	T/C	4	233778291	NN	TT	TT	NN	TT	NN	NN	TT	TT	TT	NN	NN	TT	CC	CC	CC	TT	TT	TT	TT	TT	NN	NN	NN	TT	NN	NN	TT	TT	TT	TT	TT	NN	NN	TT	TT	NN	NN	TT	TT	TT	NN	NN	NN	TT	TT
S4_233778403	G/A	4	233778403	GG	NN	NN	NN	NN	GG	GG	NN	NN	GG	GG	NN	NN	NN	AA	AA	GG	NN	NN	GG	GG	GG	GG	GG	GG	GG	GG	GG	GG	GG	GG	NN	GG	NN	GG	NN	GG	NN	GG	GG	NN	GG	GG	GG	GG	GG
S4_233778406	G/C	4	233778406	GG	NN	NN	GG	NN	GG	GG	NN	NN	GG	GG	NN	NN	NN	GG	GG	GG	NN	NN	GG	GG	GG	GG	GG	CC	GG	GG	CC	GG	GG	GG	NN	GG	GG	GG	NN	GG	NN	GG	GG	NN	GG	GG	GG	GG	GG
S4_233778407	G/A	4	233778407	GG	NN	NN	NN	NN	GG	GG	NN	NN	GG	GG	NN	NN	NN	AA	AA	GG	NN	NN	GG	GG	GG	GG	GG	AA	GG	GG	AA	GG	GG	GG	NN	GG	NN	GG	NN	GG	NN	GG	GG	NN	GG	GG	GG	GG	GG
S4_233778409	G/C	4	233778409	GG	NN	NN	GG	NN	GG	GG	NN	NN	GG	GG	NN	NN	NN	GG	GG	GG	NN	NN	GG	GG	GG	GG	GG	CC	GG	GG	CC	GG	GG	GG	NN	GG	GG	GG	NN	GG	NN	GG	GG	NN	GG	GG	GG	GG	GG
S4_233778410	G/T	4	233778410	GG	NN	NN	GG	NN	GG	GG	NN	NN	GG	GG	NN	NN	NN	GG	GG	GG	NN	NN	GG	GG	GG	GG	GG	TT	GG	GG	TT	GG	GG	GG	NN	GG	GG	GG	NN	GG	NN	GG	GG	NN	GG	GG	GG	GG	GG
S4_233778411	C/A	4	233778411	CC	NN	NN	CC	NN	CC	CC	NN	NN	CC	CC	NN	NN	NN	CC	CC	CC	NN	NN	CC	CC	CC	CC	CC	AA	CC	CC	AA	CC	CC	CC	NN	CC	CC	CC	NN	CC	NN	CC	CC	NN	CC	CC	CC	CC	CC
S4_233778413	C/A	4	233778413	CC	NN	NN	CC	NN	CC	CC	NN	NN	CC	CC	NN	NN	NN	CC	CC	CC	NN	NN	CC	CC	CC	CC	CC	AA	CC	CC	AA	CC	CC	CC	NN	CC	CC	CC	NN	CC	NN	CC	CC	NN	CC	CC	CC	CC	CC
S4_233778425	A/C	4	233778425	AA	NN	NN	NN	NN	AA	AA	NN	NN	CC	AA	NN	NN	NN	CC	CC	AA	NN	NN	NN	AA	AA	AA	AA	CC	AA	AA	CC	CC	CC	AA	NN	AA	NN	CC	NN	AA	NN	AA	AA	NN	AA	AA	AA	NN	NN
S4_233778503	C/G	4	233778503	CC	NN	CC	NN	NN	CC	CC	NN	NN	CC	CC	CC	CC	GG	GG	GG	CC	NN	NN	CC	CC	CC	CC	CC	GG	CC	CC	GG	CC	CC	CC	NN	CC	NN	CC	NN	CC	NN	CC	CC	NN	CC	CC	CC	NN	CC
S4_233778517	G/A	4	233778517	GG	NN	AA	GG	NN	GG	GG	NN	NN	GG	GG	NN	NN	GG	GG	GG	GG	NN	NN	GG	NN	GG	GG	GG	GG	GG	GG	GG	NN	NN	GG	NN	GG	GG	GG	NN	GG	NN	GG	GG	NN	GG	GG	GG	NN	GG
S4_233778562	C/T	4	233778562	CC	TT	CC	CC	CC	CC	CC	CC	CC	CC	CC	NN	CC	CC	CC	CC	CC	CC	NN	CC	CC	CC	CC	CC	CC	CC	CC	CC	CC	CC	CC	TT	NN	CC	CC	CC	CC	NN	CC	CC	NN	CC	CC	CC	CC	CC
S4_233778585	C/T	4	233778585	CC	TT	TT	CC	TT	CC	CC	TT	NN	CC	CC	NN	TT	CC	CC	CC	TT	TT	NN	CC	TT	CC	CC	CC	TT	CC	CC	TT	TT	TT	TT	TT	NN	CC	CC	TT	CC	NN	CC	CC	CC	CC	CC	CC	CC	TT
S4_233800177	G/A	4	233800177	GG	GG	GG	GG	NN	GG	GG	NN	GG	GG	GG	GG	GG	GG	GG	GG	GG	NN	GG	GG	GG	GG	GG	GG	GG	GG	NN	GG	GG	GG	GG	GG	GG	GG	GG	NN	NN	NN	GG	GG	GG	NN	GG	GG	GG	NN
S4_233800196	C/T	4	233800196	CC	TT	CC	CC	NN	CC	CC	NN	CC	CC	CC	CC	CC	CC	CC	CC	CC	NN	CC	CC	CC	CC	CC	CC	CC	CC	NN	CC	CC	CC	CC	CC	CC	CC	CC	NN	NN	NN	CC	CC	CC	NN	CC	CC	CC	NN
S4_233800213	C/A	4	233800213	CC	AA	CC	CC	NN	CC	CC	NN	CC	CC	CC	CC	CC	CC	CC	CC	CC	NN	CC	CC	CC	CC	CC	CC	CC	CC	NN	CC	CC	CC	CC	CC	CC	CC	CC	NN	NN	NN	CC	CC	CC	NN	CC	CC	CC	NN
S4_233800218	C/A	4	233800218	CC	AA	CC	CC	NN	CC	CC	NN	CC	CC	CC	CC	CC	CC	CC	CC	CC	NN	CC	CC	CC	CC	CC	CC	CC	CC	NN	CC	CC	CC	CC	CC	CC	CC	CC	NN	NN	NN	CC	CC	CC	NN	CC	CC	CC	NN
S4_233800231	C/G	4	233800231	CC	GG	CC	CC	NN	CC	CC	NN	CC	CC	CC	CC	CC	CC	CC	CC	CC	NN	CC	CC	CC	CC	CC	CC	CC	CC	NN	CC	CC	CC	CC	CC	CC	CC	CC	NN	NN	NN	CC	CC	CC	NN	CC	CC	CC	NN
S4_233800502	G/C	4	233800502	GG	CC	GG	GG	NN	GG	GG	NN	GG	GG	CC	GG	GG	GG	CC	CC	CC	NN	GG	NN	NN	CC	GG	GG	CC	NN	CC	CC	GG	GG	CC	GG	GG	GG	GG	NN	NN	GG	GG	GG	GG	GG	CC	GG	GG	NN
S4_233800514	G/T	4	233800514	GG	TT	GG	GG	GG	GG	GG	GG	GG	GG	GG	GG	GG	GG	GG	GG	GG	NN	GG	GG	NN	TT	GG	GG	GG	GG	GG	GG	GG	GG	GG	GG	GG	GG	GG	GG	GG	GG	GG	GG	GG	GG	TT	GG	GG	NN
S4_233800547	G/C	4	233800547	GG	GG	GG	NN	GG	GG	GG	GG	GG	GG	GG	GG	GG	GG	CC	CC	GG	GG	GG	GG	GG	GG	GG	GG	GG	GG	CC	GG	GG	GG	GG	GG	GG	GG	GG	GG	GG	GG	GG	GG	GG	GG	GG	GG	GG	GG
S4_233801548	T/G	4	233801548	TT	TT	TT	TT	TT	TT	TT	TT	TT	TT	TT	TT	TT	TT	TT	TT	TT	TT	NN	TT	TT	TT	TT	TT	TT	TT	TT	TT	TT	TT	TT	TT	TT	TT	TT	TT	TT	TT	TT	TT	TT	TT	GG	TT	TT	TT
S4_233801561	A/G	4	233801561	AA	GG	AA	NN	AA	AA	AA	AA	NN	AA	AA	NN	AA	AA	AA	AA	AA	GG	NN	AA	AA	AA	AA	AA	AA	AA	AA	AA	AA	AA	AA	AA	AA	AA	AA	AA	AA	AA	AA	AA	AA	AA	AA	AA	NN	AA
S4_233821310	C/T	4	233821310	CC	CC	NN	CC	NN	CC	CC	NN	CC	CC	TT	CC	CC	NN	CC	CC	CC	CC	CC	CC	CC	TT	NN	CC	CC	CC	CC	CC	CC	CC	CC	CC	CC	CC	CC	NN	CC	CC	CC	CC	CC	CC	CC	CC	CC	CC
S4_233821324	T/G	4	233821324	TT	TT	TT	GG	NN	GG	GG	NN	TT	GG	TT	NN	NN	NN	TT	TT	GG	GG	GG	NN	GG	TT	NN	GG	GG	TT	TT	GG	GG	GG	GG	GG	GG	NN	GG	NN	GG	GG	GG	GG	GG	GG	GG	GG	GG	NN
S4_233821605	T/C	4	233821605	TT	TT	TT	TT	TT	CC	TT	TT	TT	TT	TT	NN	TT	TT	TT	TT	TT	CC	CC	TT	TT	TT	TT	TT	TT	TT	TT	TT	TT	TT	TT	TT	TT	TT	TT	TT	TT	TT	TT	TT	TT	CC	TT	TT	TT	TT
S4_233821615	G/T	4	233821615	GG	GG	GG	TT	GG	GG	TT	GG	GG	TT	GG	GG	GG	GG	GG	GG	TT	GG	GG	NN	TT	GG	NN	TT	TT	GG	GG	TT	TT	TT	TT	TT	TT	NN	TT	GG	TT	TT	TT	TT	TT	GG	TT	TT	NN	GG
S4_233821628	G/C	4	233821628	GG	GG	GG	GG	GG	GG	GG	GG	GG	GG	GG	GG	GG	GG	GG	GG	GG	GG	GG	GG	GG	GG	GG	GG	GG	GG	GG	GG	GG	GG	GG	GG	GG	GG	GG	GG	GG	GG	GG	GG	GG	GG	GG	GG	GG	GG
S4_233823521	C/G	4	233823521	CC	CC	CC	CC	CC	CC	CC	CC	CC	CC	CC	CC	CC	CC	CC	CC	CC	CC	CC	CC	CC	CC	CC	CC	CC	CC	CC	CC	CC	CC	CC	CC	CC	CC	CC	CC	CC	CC	CC	CC	CC	CC	CC	CC	CC	CC
S4_233823541	T/C	4	233823541	TT	TT	TT	TT	TT	CC	TT	TT	TT	TT	TT	NN	TT	TT	TT	TT	TT	CC	CC	TT	TT	TT	TT	TT	TT	TT	TT	TT	TT	TT	TT	TT	TT	TT	TT	TT	TT	TT	TT	TT	TT	CC	TT	TT	TT	TT
S4_233823655	T/G	4	233823655	TT	TT	TT	TT	TT	GG	TT	TT	NN	TT	GG	GG	TT	GG	TT	TT	TT	GG	GG	TT	TT	GG	NN	TT	TT	TT	TT	TT	TT	TT	TT	TT	TT	NN	TT	TT	TT	NN	TT	TT	TT	GG	TT	TT	TT	TT
S4_233823667	A/G	4	233823667	AA	AA	AA	AA	AA	GG	AA	AA	NN	AA	GG	GG	AA	GG	AA	AA	AA	GG	GG	AA	AA	GG	NN	AA	AA	AA	AA	AA	AA	AA	AA	AA	NN	NN	AA	AA	AA	NN	AA	AA	AA	GG	AA	AA	AA	AA
S4_233823690	T/C	4	233823690	TT	TT	TT	TT	TT	CC	TT	TT	NN	TT	CC	CC	TT	CC	TT	TT	TT	CC	CC	TT	TT	CC	NN	TT	TT	TT	TT	TT	TT	TT	TT	TT	TT	NN	TT	TT	TT	NN	TT	TT	TT	CC	TT	TT	TT	TT
S4_233851134	T/A	4	233851134	TT	TT	TT	TT	TT	TT	TT	TT	TT	TT	TT	NN	TT	NN	TT	TT	TT	TT	TT	TT	TT	TT	TT	TT	TT	TT	TT	TT	TT	TT	TT	TT	TT	TT	TT	TT	TT	TT	TT	TT	TT	TT	TT	TT	TT	NN
S4_233851163	G/A	4	233851163	GG	GG	GG	GG	GG	GG	GG	GG	GG	GG	GG	NN	GG	NN	GG	GG	GG	GG	GG	GG	GG	GG	GG	GG	GG	GG	GG	GG	GG	GG	GG	GG	GG	GG	GG	GG	GG	GG	GG	GG	GG	GG	GG	GG	GG	NN
S4_233855822	G/A	4	233855822	GG	GG	GG	GG	GG	GG	GG	GG	GG	GG	GG	GG	GG	GG	GG	GG	GG	GG	GG	GG	GG	GG	GG	GG	GG	GG	GG	GG	GG	GG	GG	GG	GG	GG	GG	GG	GG	NN	GG	GG	GG	GG	GG	GG	GG	GG
S4_233855824	T/C	4	233855824	TT	TT	TT	TT	TT	TT	TT	TT	TT	TT	TT	TT	TT	TT	TT	TT	TT	TT	TT	TT	TT	TT	TT	TT	TT	TT	TT	TT	TT	TT	TT	TT	TT	TT	TT	TT	TT	NN	TT	TT	TT	TT	TT	TT	TT	TT
S4_233855853	G/A	4	233855853	GG	GG	GG	GG	GG	GG	GG	GG	NN	GG	GG	GG	GG	GG	AA	AA	GG	GG	GG	GG	GG	GG	GG	GG	GG	GG	GG	GG	GG	GG	GG	GG	GG	GG	GG	GG	GG	NN	GG	GG	GG	GG	GG	GG	GG	GG
S4_233856137	C/T	4	233856137	CC	CC	CC	CC	CC	CC	CC	CC	CC	CC	CC	CC	CC	CC	CC	CC	NN	CC	CC	CC	CC	TT	NN	CC	CC	CC	CC	CC	CC	CC	CC	CC	TT	NN	CC	CC	NN	CC	CC	CC	CC	NN	TT	CC	CC	CC
S4_233856192	G/T	4	233856192	GG	GG	GG	GG	GG	GG	GG	GG	NN	GG	GG	GG	GG	GG	GG	GG	GG	GG	GG	GG	GG	GG	GG	GG	GG	GG	GG	GG	GG	GG	GG	GG	GG	GG	GG	GG	GG	GG	GG	GG	GG	GG	GG	GG	GG	GG
S4_233861056	G/A	4	233861056	GG	GG	GG	NN	GG	GG	GG	GG	NN	GG	GG	GG	GG	GG	GG	GG	GG	GG	GG	GG	GG	GG	GG	GG	GG	NN	GG	GG	GG	GG	GG	GG	GG	GG	GG	NN	GG	GG	GG	GG	GG	GG	GG	NN	GG	GG
S4_233864636	G/A	4	233864636	AA	AA	GG	NN	AA	AA	GG	AA	GG	AA	GG	GG	GG	GG	GG	GG	NN	AA	AA	NN	AA	GG	AA	AA	AA	GG	AA	AA	GG	GG	AA	AA	GG	NN	AA	AA	AA	AA	AA	NN	AA	GG	GG	GG	NN	NN
S4_233864747	T/C	4	233864747	TT	TT	TT	NN	TT	TT	CC	TT	TT	TT	CC	NN	TT	CC	TT	TT	TT	TT	TT	NN	TT	TT	TT	TT	TT	CC	TT	TT	TT	TT	TT	TT	TT	NN	TT	TT	TT	NN	TT	TT	TT	TT	TT	TT	TT	TT
[truncated: 273 more columns]
