# Supplementary material for: Characterization of the maize lipoxygenase gene family in relation to aflatoxin accumulation resistance
Source: PLoS One. 2017 Jul 17;12(7):e0181265. doi: 10.1371/journal.pone.0181265 (PMC5513560; doi:10.1371/journal.pone.0181265)
Supplement: S2 Table — RS number, chromosome, position (according to B73 reference sequence 3) and allele calls for all lines used in the association study are shown. (XLSX) [file pone.0181265.s002.xlsx]

## Sheet: Sheet1
Forward	5' to 3'	Start	Stop	Reverse	5' to 3'	Estimated size
UpstreamF_155	GGCCAACAAAGACAGGACAT	2675	3551	LOX10_2R	GTCACCGTGGAGAGGATGCT	876
>Intron2/3b	TGCAAGAAATATAGATGCTCTCCACAATAATGGACAAAAGGACTTGAACTGCAAGACGCCATACCATACGCGTACGACTAGACGAGAGTTTGTCGTAGAAGACTACGCGC	3982	5442	LOX10_8R	TGGACTACCACGACGTGTTC	1460
			5808	LOX10_9R	ACTTCCGCTACACCATGGAG	1826
			6292	LOX10_10R	CAACTTCGGCCAGTACCACT	2310
LOX10_9F	TCTTCTTCCTGACGGACCTG	5504	6971	Exon 5a	GGCACGTTTGAGACTTTGAGTTAATACCAATTAAACTAGTAAGATGGCATTATTAACAGAGCCTTTATACATTTTGAAACAACTTTATACATTTTGAAACGACTAGATATATATATACAG	1467
LOX10_1F	GTGCTCAGCGGAACAGCTA	3139	4091	Intron2/3b	TGCAAGAAATATAGATGCTCTCCACAATAATGGACAAAAGGACTTGAACTGCAAGACGCCATACCATACGCGTACGACTAGACGAGAGTTTGTCGTAGAAGACTACGCGC	952
LOX10_1F	GTGCTCAGCGGAACAGCTA	3134	4380	LOX_5R	GGGTTGTCGAACTTGGAGTG	720
LOX10_5F	ACTACGAGGCGGAGTTCAAG	4202	5010	LOX10_8R	TGGACTACCACGACGTGTTC	727
LOX10_7F	ACGACGTGTACAACGACCTG	4604	5461	LOX10_9R	ACTTCCGCTACACCATGGAG	857
